# Supplementary material for: The Escherichia coli serS gene promoter region overlaps with the rarA gene
Source: PLoS One. 2022 Apr 15;17(4):e0260282. doi: 10.1371/journal.pone.0260282 (PMC9012371; doi:10.1371/journal.pone.0260282)
Supplement: S2 File — (XLSX) [file pone.0260282.s004.xlsx]

## Sheet: Sheet 1 - KANIKA_2_25_2022_6_22
KANIKA_2_25_2022_6_22_00 PM (1)
TSS [Transcriptional Start Site Position (nt)]	strand [Strand Orientation]	Tx_rate [Transcription Initiation Rate (au)]	dG_total [Total Gibbs Free Energy Change (kcal/mol)]	dG_10 [Gibbs Binding Free Energy for -10 Hexamer (kcal/mol)]	dG_35 [Gibbs Binding Free Energy for -35 Hexamer (kcal/mol)]	dG_UP [Gibbs Binding Free Energy for Upstream Element (kcal/mol)]	dG_ext10 [Gibbs Binding Free Energy for Extended -10 Hexamer (kcal/mol)]	dG_spacer [Gibbs Free Energy Penalty for Non-Optimal Spacing (kcal/mol)]	dG_disc [Gibbs Free Energy Penalty for Non-Optimal Discriminator element (kcal/mol)]	dG_ITR [Gibbs Free Energy Change for R-loop Formation at the Initial Transcribed Region (kcal/mol)]	UP [upstream sequence]	hex35 [-35 hexamer sequence]	spacer [spacer sequence]	hex10 [-10 hexamer sequence]	disc [discriminator sequence]	ITR [initial transcribed region sequence]	sequence [promoter sequence]
20	-	176.757	-0.878311	-0.24645	-0.0524567	0.545843	-0.171094	0.1168	-0.106186	-0.00640892	GGGGCTATTTTGATCCTGTTCAGC	AGCCAG	GCGAGCTTTTCGCCAATC	TTGCCT	TCAAGGC	CCCTGTTTGTCGGGAAATAA	GGGGCTATTTTGATCCTGTTCAGCCAGCCAGGCGAGCTTTTCGCCAATCTTGCCTTCAAGGCCCCTGTTTGTCGGGAAATAA
21	-	172.327	-0.862797	-0.559501	-0.0524567	0.45299	0.136824	0.1168	-0.0948519	0.0957568	TTATGGGGCTATTTTGATCCTGTT	AGCCAG	CCAGGCGAGCTTTTCGCC	AATCTT	GCCTTCAAGG	CCCCTGTTTGTCGGGAAATA	TTATGGGGCTATTTTGATCCTGTTCAGCCAGCCAGGCGAGCTTTTCGCCAATCTTGCCTTCAAGGCCCCTGTTTGTCGGGAAATA
22	-	364.878	-1.32128	-0.577033	-0.18681	0.321092	0.0718602	0.1168	-0.0639637	-0.0448624	TTTATGGGGCTATTTTGATCCTGT	CAGCCA	GCCAGGCGAGCTTTTCGC	CAATCT	TGCCTTCAAG	GCCCCTGTTTGTCGGGAAAT	TTTATGGGGCTATTTTGATCCTGTTCAGCCAGCCAGGCGAGCTTTTCGCCAATCTTGCCTTCAAGGCCCCTGTTTGTCGGGAAAT
23	-	289.884	-1.18066	-0.577033	-0.18681	0.321092	0.0718602	0.1168	-0.0639637	0.0957568	TTTATGGGGCTATTTTGATCCTGT	CAGCCA	GCCAGGCGAGCTTTTCGC	CAATCT	TGCCTTCAA	GGCCCCTGTTTGTCGGGAAA	TTTATGGGGCTATTTTGATCCTGTTCAGCCAGCCAGGCGAGCTTTTCGCCAATCTTGCCTTCAAGGCCCCTGTTTGTCGGGAAA
24	-	598.046	-1.62326	-0.870885	-0.18681	0.321092	-0.114388	-0.009	0.202634	-0.0075399	TTTATGGGGCTATTTTGATCCTGT	CAGCCA	GCCAGGCGAGCTTTTC	GCCAAT	CTTGCCTTCA	AGGCCCCTGTTTGTCGGGAA	TTTATGGGGCTATTTTGATCCTGTTCAGCCAGCCAGGCGAGCTTTTCGCCAATCTTGCCTTCAAGGCCCCTGTTTGTCGGGAA
25	-	511.316	-1.5275	-0.870885	-0.18681	0.321092	-0.114388	-0.009	0.202634	0.0882169	TTTATGGGGCTATTTTGATCCTGT	CAGCCA	GCCAGGCGAGCTTTTC	GCCAAT	CTTGCCTTC	AAGGCCCCTGTTTGTCGGGA	TTTATGGGGCTATTTTGATCCTGTTCAGCCAGCCAGGCGAGCTTTTCGCCAATCTTGCCTTCAAGGCCCCTGTTTGTCGGGA
26	-	605.843	-1.63117	-0.870885	-0.18681	0.321092	-0.114388	-0.009	0.202634	-0.0154568	TTTATGGGGCTATTTTGATCCTGT	CAGCCA	GCCAGGCGAGCTTTTC	GCCAAT	CTTGCCTT	CAAGGCCCCTGTTTGTCGGG	TTTATGGGGCTATTTTGATCCTGTTCAGCCAGCCAGGCGAGCTTTTCGCCAATCTTGCCTTCAAGGCCCCTGTTTGTCGGG
27	-	509.742	-1.52561	-0.870885	-0.18681	0.321092	-0.114388	-0.009	0.202634	0.0901019	TTTATGGGGCTATTTTGATCCTGT	CAGCCA	GCCAGGCGAGCTTTTC	GCCAAT	CTTGCCT	TCAAGGCCCCTGTTTGTCGG	TTTATGGGGCTATTTTGATCCTGTTCAGCCAGCCAGGCGAGCTTTTCGCCAATCTTGCCTTCAAGGCCCCTGTTTGTCGG
28	-	605.843	-1.63117	-0.870885	-0.18681	0.321092	-0.114388	-0.009	0.202634	-0.0154568	TTTATGGGGCTATTTTGATCCTGT	CAGCCA	GCCAGGCGAGCTTTTC	GCCAAT	CTTGCC	TTCAAGGCCCCTGTTTGTCG	TTTATGGGGCTATTTTGATCCTGTTCAGCCAGCCAGGCGAGCTTTTCGCCAATCTTGCCTTCAAGGCCCCTGTTTGTCG
29	-	112.417	-0.601719	0.370847	-0.084064	0.336656	-0.114388	-0.0924	-0.165948	0.105936	GTTTTATGGGGCTATTTTGATCCT	TTCAGC	CAGCCAGGCGAGCTTTT	CGCCAA	TCTTGC	CTTCAAGGCCCCTGTTTGTC	GTTTTATGGGGCTATTTTGATCCTGTTCAGCCAGCCAGGCGAGCTTTTCGCCAATCTTGCCTTCAAGGCCCCTGTTTGTC
30	-	76.3683	-0.365415	0.290785	-0.0763428	0.431761	0.110996	-0.0924	-0.0948519	0.0229967	GTAGCGTTTTATGGGGCTATTTTG	TCCTGT	TCAGCCAGCCAGGCGAG	CTTTTC	GCCAATCTTG	CCTTCAAGGCCCCTGTTTGT	GTAGCGTTTTATGGGGCTATTTTGATCCTGTTCAGCCAGCCAGGCGAGCTTTTCGCCAATCTTGCCTTCAAGGCCCCTGTTTGT
31	-	153.241	-0.791058	-0.0273457	-0.312299	0.367546	0.0718602	0.1168	-0.166884	0.117623	CGGTAGCGTTTTATGGGGCTATTT	GATCCT	GTTCAGCCAGCCAGGCGA	GCTTTT	CGCCAATCTT	GCCTTCAAGGCCCCTGTTTG	CGGTAGCGTTTTATGGGGCTATTTTGATCCTGTTCAGCCAGCCAGGCGAGCTTTTCGCCAATCTTGCCTTCAAGGCCCCTGTTTG
32	-	305.234	-1.21219	-0.255185	-1.04226	0.367541	0.136824	0.6186	-0.122328	0.0429775	AACGGTAGCGTTTTATGGGGCTAT	TTGATC	CTGTTCAGCCAGCCAGGCG	AGCTTT	TCGCCAATCT	TGCCTTCAAGGCCCCTGTTT	AACGGTAGCGTTTTATGGGGCTATTTTGATCCTGTTCAGCCAGCCAGGCGAGCTTTTCGCCAATCTTGCCTTCAAGGCCCCTGTTT
33	-	445.52	-1.44331	-0.0562708	-1.04226	0.367541	0.0270969	0.1168	0.0403155	0.0618272	AACGGTAGCGTTTTATGGGGCTAT	TTGATC	CTGTTCAGCCAGCCAGGC	GAGCTT	TTCGCCAATC	TTGCCTTCAAGGCCCCTGTT	AACGGTAGCGTTTTATGGGGCTATTTTGATCCTGTTCAGCCAGCCAGGCGAGCTTTTCGCCAATCTTGCCTTCAAGGCCCCTGTT
34	-	929.007	-1.89244	-0.265484	-1.04226	0.367541	-0.0561766	-0.0924	0.151684	0.00301596	AACGGTAGCGTTTTATGGGGCTAT	TTGATC	CTGTTCAGCCAGCCAGG	CGAGCT	TTTCGCCAAT	CTTGCCTTCAAGGCCCCTGT	AACGGTAGCGTTTTATGGGGCTATTTTGATCCTGTTCAGCCAGCCAGGCGAGCTTTTCGCCAATCTTGCCTTCAAGGCCCCTGT
35	-	869.134	-1.85173	-0.265484	-1.04226	0.367541	-0.0561766	-0.0924	0.151684	0.0437314	AACGGTAGCGTTTTATGGGGCTAT	TTGATC	CTGTTCAGCCAGCCAGG	CGAGCT	TTTCGCCAA	TCTTGCCTTCAAGGCCCCTG	AACGGTAGCGTTTTATGGGGCTATTTTGATCCTGTTCAGCCAGCCAGGCGAGCTTTTCGCCAATCTTGCCTTCAAGGCCCCTG
36	-	954.567	-1.90903	-0.265484	-1.04226	0.367541	-0.0561766	-0.0924	0.151684	-0.0135718	AACGGTAGCGTTTTATGGGGCTAT	TTGATC	CTGTTCAGCCAGCCAGG	CGAGCT	TTTCGCCA	ATCTTGCCTTCAAGGCCCCT	AACGGTAGCGTTTTATGGGGCTATTTTGATCCTGTTCAGCCAGCCAGGCGAGCTTTTCGCCAATCTTGCCTTCAAGGCCCCT
37	-	952.215	-1.90752	-0.265484	-1.04226	0.367541	-0.0561766	-0.0924	0.151684	-0.0120638	AACGGTAGCGTTTTATGGGGCTAT	TTGATC	CTGTTCAGCCAGCCAGG	CGAGCT	TTTCGCC	AATCTTGCCTTCAAGGCCCC	AACGGTAGCGTTTTATGGGGCTATTTTGATCCTGTTCAGCCAGCCAGGCGAGCTTTTCGCCAATCTTGCCTTCAAGGCCCC
38	-	1019.7	-1.94937	-0.265484	-1.04226	0.367541	-0.0561766	-0.0924	0.151684	-0.0539103	AACGGTAGCGTTTTATGGGGCTAT	TTGATC	CTGTTCAGCCAGCCAGG	CGAGCT	TTTCGC	CAATCTTGCCTTCAAGGCCC	AACGGTAGCGTTTTATGGGGCTATTTTGATCCTGTTCAGCCAGCCAGGCGAGCTTTTCGCCAATCTTGCCTTCAAGGCCC
39	-	466.834	-1.47187	0.164454	-1.04226	0.367541	-0.159503	-0.009	0.151684	0.0135718	AACGGTAGCGTTTTATGGGGCTAT	TTGATC	CTGTTCAGCCAGCCAG	GCGAGC	TTTTCG	CCAATCTTGCCTTCAAGGCC	AACGGTAGCGTTTTATGGGGCTATTTTGATCCTGTTCAGCCAGCCAGGCGAGCTTTTCGCCAATCTTGCCTTCAAGGCC
40	-	255.572	-1.10366	-0.117977	-0.312252	0.422903	0.0248202	-0.009	-0.137966	-0.0158338	ACATTAACGGTAGCGTTTTATGGG	CTATTT	TGATCCTGTTCAGCCA	GCCAGG	CGAGCTTTTC	GCCAATCTTGCCTTCAAGGC	ACATTAACGGTAGCGTTTTATGGGGCTATTTTGATCCTGTTCAGCCAGCCAGGCGAGCTTTTCGCCAATCTTGCCTTCAAGGC
41	-	253.843	-1.09952	-0.117977	-0.312252	0.422903	0.0248202	-0.009	-0.137966	-0.0116869	ACATTAACGGTAGCGTTTTATGGG	CTATTT	TGATCCTGTTCAGCCA	GCCAGG	CGAGCTTTT	CGCCAATCTTGCCTTCAAGG	ACATTAACGGTAGCGTTTTATGGGGCTATTTTGATCCTGTTCAGCCAGCCAGGCGAGCTTTTCGCCAATCTTGCCTTCAAGG
42	-	240.283	-1.06596	-0.117977	-0.312252	0.422903	0.0248202	-0.009	-0.137966	0.0218657	ACATTAACGGTAGCGTTTTATGGG	CTATTT	TGATCCTGTTCAGCCA	GCCAGG	CGAGCTTT	TCGCCAATCTTGCCTTCAAG	ACATTAACGGTAGCGTTTTATGGGGCTATTTTGATCCTGTTCAGCCAGCCAGGCGAGCTTTTCGCCAATCTTGCCTTCAAG
43	-	260.506	-1.11535	-0.117977	-0.312252	0.422903	0.0248202	-0.009	-0.137966	-0.0275207	ACATTAACGGTAGCGTTTTATGGG	CTATTT	TGATCCTGTTCAGCCA	GCCAGG	CGAGCTT	TTCGCCAATCTTGCCTTCAA	ACATTAACGGTAGCGTTTTATGGGGCTATTTTGATCCTGTTCAGCCAGCCAGGCGAGCTTTTCGCCAATCTTGCCTTCAA
44	-	263.252	-1.12176	-0.117977	-0.312252	0.422903	0.0248202	-0.009	-0.137966	-0.0339296	ACATTAACGGTAGCGTTTTATGGG	CTATTT	TGATCCTGTTCAGCCA	GCCAGG	CGAGCT	TTTCGCCAATCTTGCCTTCA	ACATTAACGGTAGCGTTTTATGGGGCTATTTTGATCCTGTTCAGCCAGCCAGGCGAGCTTTTCGCCAATCTTGCCTTCA
45	-	184.681	-0.905112	0.292735	-0.19274	0.306089	-0.114388	-0.0924	-0.0710272	-0.075022	ACGATAACATTAACGGTAGCGTTT	ATGGGG	CTATTTTGATCCTGTTC	AGCCAG	CCAGGCGAGC	TTTTCGCCAATCTTGCCTTC	ACGATAACATTAACGGTAGCGTTTTATGGGGCTATTTTGATCCTGTTCAGCCAGCCAGGCGAGCTTTTCGCCAATCTTGCCTTC
46	-	178.41	-0.884	0.292735	-0.19274	0.306089	-0.114388	-0.0924	-0.0710272	-0.0539103	ACGATAACATTAACGGTAGCGTTT	ATGGGG	CTATTTTGATCCTGTTC	AGCCAG	CCAGGCGAG	CTTTTCGCCAATCTTGCCTT	ACGATAACATTAACGGTAGCGTTTTATGGGGCTATTTTGATCCTGTTCAGCCAGCCAGGCGAGCTTTTCGCCAATCTTGCCTT
47	-	170.871	-0.85761	0.292735	-0.19274	0.306089	-0.114388	-0.0924	-0.0710272	-0.0275207	ACGATAACATTAACGGTAGCGTTT	ATGGGG	CTATTTTGATCCTGTTC	AGCCAG	CCAGGCGA	GCTTTTCGCCAATCTTGCCT	ACGATAACATTAACGGTAGCGTTTTATGGGGCTATTTTGATCCTGTTCAGCCAGCCAGGCGAGCTTTTCGCCAATCTTGCCT
48	-	168.775	-0.85007	0.292735	-0.19274	0.306089	-0.114388	-0.0924	-0.0710272	-0.0199807	ACGATAACATTAACGGTAGCGTTT	ATGGGG	CTATTTTGATCCTGTTC	AGCCAG	CCAGGCG	AGCTTTTCGCCAATCTTGCC	ACGATAACATTAACGGTAGCGTTTTATGGGGCTATTTTGATCCTGTTCAGCCAGCCAGGCGAGCTTTTCGCCAATCTTGCC
49	-	172.992	-0.86515	0.292735	-0.19274	0.306089	-0.114388	-0.0924	-0.0710272	-0.0350606	ACGATAACATTAACGGTAGCGTTT	ATGGGG	CTATTTTGATCCTGTTC	AGCCAG	CCAGGC	GAGCTTTTCGCCAATCTTGC	ACGATAACATTAACGGTAGCGTTTTATGGGGCTATTTTGATCCTGTTCAGCCAGCCAGGCGAGCTTTTCGCCAATCTTGC
50	-	144.77	-0.756302	0.527068	-0.537513	0.389562	0.0248202	-0.0924	-0.0710272	-0.0384535	CGCAACGATAACATTAACGGTAGC	TTTTAT	GGGGCTATTTTGATCCT	GTTCAG	CCAGCCAGG	CGAGCTTTTCGCCAATCTTG	CGCAACGATAACATTAACGGTAGCGTTTTATGGGGCTATTTTGATCCTGTTCAGCCAGCCAGGCGAGCTTTTCGCCAATCTTG
51	-	181.289	-0.893784	-0.0353667	-0.120926	0.3362	-0.171094	-0.0924	0.16588	-0.0177188	ACCGCAACGATAACATTAACGGTA	CGTTTT	ATGGGGCTATTTTGATC	CTGTTC	AGCCAGCCAG	GCGAGCTTTTCGCCAATCTT	ACCGCAACGATAACATTAACGGTAGCGTTTTATGGGGCTATTTTGATCCTGTTCAGCCAGCCAGGCGAGCTTTTCGCCAATCTT
52	-	165.472	-0.837989	-0.0353667	-0.120926	0.3362	-0.171094	-0.0924	0.16588	0.0380765	ACCGCAACGATAACATTAACGGTA	CGTTTT	ATGGGGCTATTTTGATC	CTGTTC	AGCCAGCCA	GGCGAGCTTTTCGCCAATCT	ACCGCAACGATAACATTAACGGTAGCGTTTTATGGGGCTATTTTGATCCTGTTCAGCCAGCCAGGCGAGCTTTTCGCCAATCT
53	-	455.739	-1.45717	-0.268178	-0.395221	0.392125	-0.214403	0.1168	-0.106186	-0.0237507	ATTACCGCAACGATAACATTAACG	TAGCGT	TTTATGGGGCTATTTTGA	TCCTGT	TCAGCCAGCC	AGGCGAGCTTTTCGCCAATC	ATTACCGCAACGATAACATTAACGGTAGCGTTTTATGGGGCTATTTTGATCCTGTTCAGCCAGCCAGGCGAGCTTTTCGCCAATC
54	-	438.368	-1.43342	-0.268178	-0.395221	0.392125	-0.214403	0.1168	-0.106186	-1.33936e-16	ATTACCGCAACGATAACATTAACG	TAGCGT	TTTATGGGGCTATTTTGA	TCCTGT	TCAGCCAGC	CAGGCGAGCTTTTCGCCAAT	ATTACCGCAACGATAACATTAACGGTAGCGTTTTATGGGGCTATTTTGATCCTGTTCAGCCAGCCAGGCGAGCTTTTCGCCAAT
55	-	465.398	-1.46999	-0.541713	-0.241734	0.296284	-0.114388	-0.0924	0.162714	0.0196038	CATTACCGCAACGATAACATTAAC	GTAGCG	TTTTATGGGGCTATTTT	GATCCT	GTTCAGCCAG	CCAGGCGAGCTTTTCGCCAA	CATTACCGCAACGATAACATTAACGGTAGCGTTTTATGGGGCTATTTTGATCCTGTTCAGCCAGCCAGGCGAGCTTTTCGCCAA
56	-	472.923	-1.47979	-0.541713	-0.241734	0.296284	-0.114388	-0.0924	0.162714	0.00980188	CATTACCGCAACGATAACATTAAC	GTAGCG	TTTTATGGGGCTATTTT	GATCCT	GTTCAGCCA	GCCAGGCGAGCTTTTCGCCA	CATTACCGCAACGATAACATTAACGGTAGCGTTTTATGGGGCTATTTTGATCCTGTTCAGCCAGCCAGGCGAGCTTTTCGCCA
57	-	429.006	-1.42023	-0.541713	-0.241734	0.296284	-0.114388	-0.0924	0.162714	0.0693671	CATTACCGCAACGATAACATTAAC	GTAGCG	TTTTATGGGGCTATTTT	GATCCT	GTTCAGCC	AGCCAGGCGAGCTTTTCGCC	CATTACCGCAACGATAACATTAACGGTAGCGTTTTATGGGGCTATTTTGATCCTGTTCAGCCAGCCAGGCGAGCTTTTCGCC
58	+	9.18601	0.928965	0.235992	0.652858	0.347398	0.0610364	0.367	0.184963	0.0380765	TTATTTCCCGACAAACAGGGGCCT	GAAGGC	AAGATTGGCGAAAAG	CTCGCC	TGGCTG	GCTGAACAGGATCAAAATAG	TTATTTCCCGACAAACAGGGGCCTTGAAGGCAAGATTGGCGAAAAGCTCGCCTGGCTGGCTGAACAGGATCAAAATAG
58	-	465.686	-1.47037	-0.541713	-0.241734	0.296284	-0.114388	-0.0924	0.162714	0.0192268	CATTACCGCAACGATAACATTAAC	GTAGCG	TTTTATGGGGCTATTTT	GATCCT	GTTCAGC	CAGCCAGGCGAGCTTTTCGC	CATTACCGCAACGATAACATTAACGGTAGCGTTTTATGGGGCTATTTTGATCCTGTTCAGCCAGCCAGGCGAGCTTTTCGC
59	+	41.8834	0.00169847	-0.0249003	0.652858	0.347398	-0.0561766	-0.009	0.0121782	0.0376995	TTATTTCCCGACAAACAGGGGCCT	GAAGGC	AAGATTGGCGAAAAGC	TCGCCT	GGCTGG	CTGAACAGGATCAAAATAGC	TTATTTCCCGACAAACAGGGGCCTTGAAGGCAAGATTGGCGAAAAGCTCGCCTGGCTGGCTGAACAGGATCAAAATAGC
59	-	391.575	-1.36443	-0.541713	-0.241734	0.296284	-0.114388	-0.0924	0.162714	0.125162	CATTACCGCAACGATAACATTAAC	GTAGCG	TTTTATGGGGCTATTTT	GATCCT	GTTCAG	CCAGCCAGGCGAGCTTTTCG	CATTACCGCAACGATAACATTAACGGTAGCGTTTTATGGGGCTATTTTGATCCTGTTCAGCCAGCCAGGCGAGCTTTTCG
60	+	66.4224	-0.280137	0	-0.108005	0.441684	0.136824	0.367	-0.180016	0.0207347	ATTTCCCGACAAACAGGGGCCTTG	AGGCAA	GATTGGCGAAAAGCT	CGCCTG	GCTGGC	TGAACAGGATCAAAATAGCC	ATTTCCCGACAAACAGGGGCCTTGAAGGCAAGATTGGCGAAAAGCTCGCCTGGCTGGCTGAACAGGATCAAAATAGCC
60	-	304.958	-1.21164	-0.247521	-0.0604974	0.390116	-0.139301	-0.0924	-0.154571	0.0508944	CAACATTACCGCAACGATAACATT	ACGGTA	GCGTTTTATGGGGCTAT	TTTGAT	CCTGTTCA	GCCAGCCAGGCGAGCTTTTC	CAACATTACCGCAACGATAACATTAACGGTAGCGTTTTATGGGGCTATTTTGATCCTGTTCAGCCAGCCAGGCGAGCTTTTC
61	+	96.8937	-0.510901	0	-0.108005	0.441684	0.188148	-0.009	-0.117395	0.0520253	ATTTCCCGACAAACAGGGGCCTTG	AGGCAA	GATTGGCGAAAAGCTC	GCCTGG	CTGGCT	GAACAGGATCAAAATAGCCC	ATTTCCCGACAAACAGGGGCCTTGAAGGCAAGATTGGCGAAAAGCTCGCCTGGCTGGCTGAACAGGATCAAAATAGCCC
61	-	907.095	-1.87785	-1.16582	-0.294615	0.412034	0.0270969	-0.0924	0.0667882	0.127424	TAACAACATTACCGCAACGATAAC	TTAACG	GTAGCGTTTTATGGGGC	TATTTT	GATCCTGTTC	AGCCAGCCAGGCGAGCTTTT	TAACAACATTACCGCAACGATAACATTAACGGTAGCGTTTTATGGGGCTATTTTGATCCTGTTCAGCCAGCCAGGCGAGCTTTT
62	+	102.805	-0.547093	0	-0.108005	0.441684	0.188148	-0.009	-0.117395	0.0158338	ATTTCCCGACAAACAGGGGCCTTG	AGGCAA	GATTGGCGAAAAGCTC	GCCTGG	CTGGCTG	AACAGGATCAAAATAGCCCC	ATTTCCCGACAAACAGGGGCCTTGAAGGCAAGATTGGCGAAAAGCTCGCCTGGCTGGCTGAACAGGATCAAAATAGCCCC
62	-	1098.25	-1.99472	-1.16582	-0.294615	0.412034	0.0270969	-0.0924	0.0667882	0.0105559	TAACAACATTACCGCAACGATAAC	TTAACG	GTAGCGTTTTATGGGGC	TATTTT	GATCCTGTT	CAGCCAGCCAGGCGAGCTTT	TAACAACATTACCGCAACGATAACATTAACGGTAGCGTTTTATGGGGCTATTTTGATCCTGTTCAGCCAGCCAGGCGAGCTTT
63	+	128.396	-0.682945	-0.311883	-0.108005	0.441684	0.0718602	0.1168	0.0121782	0.0527793	ATTTCCCGACAAACAGGGGCCTTG	AGGCAA	GATTGGCGAAAAGCTCGC	CTGGCT	GGCTGA	ACAGGATCAAAATAGCCCCA	ATTTCCCGACAAACAGGGGCCTTGAAGGCAAGATTGGCGAAAAGCTCGCCTGGCTGGCTGAACAGGATCAAAATAGCCCCA
63	-	895.973	-1.87031	-1.16582	-0.294615	0.412034	0.0270969	-0.0924	0.0667882	0.134964	TAACAACATTACCGCAACGATAAC	TTAACG	GTAGCGTTTTATGGGGC	TATTTT	GATCCTGT	TCAGCCAGCCAGGCGAGCTT	TAACAACATTACCGCAACGATAACATTAACGGTAGCGTTTTATGGGGCTATTTTGATCCTGTTCAGCCAGCCAGGCGAGCTT
64	+	132.091	-0.700287	-0.311883	-0.108005	0.441684	0.0718602	0.1168	0.0121782	0.0354375	ATTTCCCGACAAACAGGGGCCTTG	AGGCAA	GATTGGCGAAAAGCTCGC	CTGGCT	GGCTGAA	CAGGATCAAAATAGCCCCAT	ATTTCCCGACAAACAGGGGCCTTGAAGGCAAGATTGGCGAAAAGCTCGCCTGGCTGGCTGAACAGGATCAAAATAGCCCCAT
64	-	1120.83	-2.00716	-1.16582	-0.294615	0.412034	0.0270969	-0.0924	0.0667882	-0.00188498	TAACAACATTACCGCAACGATAAC	TTAACG	GTAGCGTTTTATGGGGC	TATTTT	GATCCTG	TTCAGCCAGCCAGGCGAGCT	TAACAACATTACCGCAACGATAACATTAACGGTAGCGTTTTATGGGGCTATTTTGATCCTGTTCAGCCAGCCAGGCGAGCT
65	+	129.989	-0.690485	-0.311883	-0.108005	0.441684	0.0718602	0.1168	0.0121782	0.0452394	ATTTCCCGACAAACAGGGGCCTTG	AGGCAA	GATTGGCGAAAAGCTCGC	CTGGCT	GGCTGAAC	AGGATCAAAATAGCCCCATA	ATTTCCCGACAAACAGGGGCCTTGAAGGCAAGATTGGCGAAAAGCTCGCCTGGCTGGCTGAACAGGATCAAAATAGCCCCATA
65	-	941.296	-1.90047	-1.16582	-0.294615	0.412034	0.0270969	-0.0924	0.0667882	0.104805	TAACAACATTACCGCAACGATAAC	TTAACG	GTAGCGTTTTATGGGGC	TATTTT	GATCCT	GTTCAGCCAGCCAGGCGAGC	TAACAACATTACCGCAACGATAACATTAACGGTAGCGTTTTATGGGGCTATTTTGATCCTGTTCAGCCAGCCAGGCGAGC
66	+	122.44	-0.653917	-0.311883	-0.108005	0.441684	0.0718602	0.1168	0.0121782	0.081808	ATTTCCCGACAAACAGGGGCCTTG	AGGCAA	GATTGGCGAAAAGCTCGC	CTGGCT	GGCTGAACA	GGATCAAAATAGCCCCATAA	ATTTCCCGACAAACAGGGGCCTTGAAGGCAAGATTGGCGAAAAGCTCGCCTGGCTGGCTGAACAGGATCAAAATAGCCCCATAA
66	-	517.055	-1.53432	-0.850387	-0.0188424	0.417013	-0.214403	-0.009	0.151684	-0.0520253	AGTAACAACATTACCGCAACGATA	CATTAA	CGGTAGCGTTTTATGG	GGCTAT	TTTGATCC	TGTTCAGCCAGCCAGGCGAG	AGTAACAACATTACCGCAACGATAACATTAACGGTAGCGTTTTATGGGGCTATTTTGATCCTGTTCAGCCAGCCAGGCGAG
67	+	155.765	-0.801044	-0.311883	0	0.572698	-0.214403	-0.0924	0.152032	0.0512713	CCGACAAACAGGGGCCTTGAAGGC	AGATTG	GCGAAAAGCTCGCCTGG	CTGGCT	GAACAG	GATCAAAATAGCCCCATAAA	CCGACAAACAGGGGCCTTGAAGGCAAGATTGGCGAAAAGCTCGCCTGGCTGGCTGAACAGGATCAAAATAGCCCCATAAA
67	-	422.867	-1.41142	-0.850387	-0.0188424	0.417013	-0.214403	-0.009	0.151684	0.0708751	AGTAACAACATTACCGCAACGATA	CATTAA	CGGTAGCGTTTTATGG	GGCTAT	TTTGATC	CTGTTCAGCCAGCCAGGCGA	AGTAACAACATTACCGCAACGATAACATTAACGGTAGCGTTTTATGGGGCTATTTTGATCCTGTTCAGCCAGCCAGGCGA
68	+	159.021	-0.813686	0.0377541	-0.85436	0.477593	0.0270969	0.367	0.0379405	0.0516483	ACAAACAGGGGCCTTGAAGGCAAG	TTGGCG	AAAAGCTCGCCTGGC	TGGCTG	AACAGG	ATCAAAATAGCCCCATAAAA	ACAAACAGGGGCCTTGAAGGCAAGATTGGCGAAAAGCTCGCCTGGCTGGCTGAACAGGATCAAAATAGCCCCATAAAA
68	-	479.276	-1.48795	-0.850387	-0.0188424	0.417013	-0.214403	-0.009	0.151684	-0.00565493	AGTAACAACATTACCGCAACGATA	CATTAA	CGGTAGCGTTTTATGG	GGCTAT	TTTGAT	CCTGTTCAGCCAGCCAGGCG	AGTAACAACATTACCGCAACGATAACATTAACGGTAGCGTTTTATGGGGCTATTTTGATCCTGTTCAGCCAGCCAGGCG
69	+	226.747	-1.03053	0.121922	-0.85436	0.477593	0.136824	-0.009	0.0243159	0.0305366	ACAAACAGGGGCCTTGAAGGCAAG	TTGGCG	AAAAGCTCGCCTGGCT	GGCTGA	ACAGGA	TCAAAATAGCCCCATAAAAC	ACAAACAGGGGCCTTGAAGGCAAGATTGGCGAAAAGCTCGCCTGGCTGGCTGAACAGGATCAAAATAGCCCCATAAAAC
69	-	739.738	-1.75321	-0.910639	0.00824692	0.441569	-0.114388	-0.0924	-0.180016	0.0527793	GGATACAGTAACAACATTACCGCA	CGATAA	CATTAACGGTAGCGTTT	TATGGG	GCTATTTTGA	TCCTGTTCAGCCAGCCAGGC	GGATACAGTAACAACATTACCGCAACGATAACATTAACGGTAGCGTTTTATGGGGCTATTTTGATCCTGTTCAGCCAGCCAGGC
70	+	219.048	-1.00942	0.121922	-0.85436	0.477593	0.136824	-0.009	0.0243159	0.0516483	ACAAACAGGGGCCTTGAAGGCAAG	TTGGCG	AAAAGCTCGCCTGGCT	GGCTGA	ACAGGAT	CAAAATAGCCCCATAAAACG	ACAAACAGGGGCCTTGAAGGCAAGATTGGCGAAAAGCTCGCCTGGCTGGCTGAACAGGATCAAAATAGCCCCATAAAACG
70	-	836.351	-1.82823	-0.910639	0.00824692	0.441569	-0.114388	-0.0924	-0.180016	-0.0222427	GGATACAGTAACAACATTACCGCA	CGATAA	CATTAACGGTAGCGTTT	TATGGG	GCTATTTTG	ATCCTGTTCAGCCAGCCAGG	GGATACAGTAACAACATTACCGCAACGATAACATTAACGGTAGCGTTTTATGGGGCTATTTTGATCCTGTTCAGCCAGCCAGG
71	+	420.898	-1.40857	-0.0123841	-0.85436	0.477593	-0.214403	0.1168	0.0127952	0.0237507	ACAAACAGGGGCCTTGAAGGCAAG	TTGGCG	AAAAGCTCGCCTGGCTGG	CTGAAC	AGGATC	AAAATAGCCCCATAAAACGC	ACAAACAGGGGCCTTGAAGGCAAGATTGGCGAAAAGCTCGCCTGGCTGGCTGAACAGGATCAAAATAGCCCCATAAAACGC
71	-	763.851	-1.77281	-0.910639	0.00824692	0.441569	-0.114388	-0.0924	-0.180016	0.0331756	GGATACAGTAACAACATTACCGCA	CGATAA	CATTAACGGTAGCGTTT	TATGGG	GCTATTTT	GATCCTGTTCAGCCAGCCAG	GGATACAGTAACAACATTACCGCAACGATAACATTAACGGTAGCGTTTTATGGGGCTATTTTGATCCTGTTCAGCCAGCCAG
72	+	388.704	-1.35993	-0.0123841	-0.85436	0.477593	-0.214403	0.1168	0.0127952	0.0723831	ACAAACAGGGGCCTTGAAGGCAAG	TTGGCG	AAAAGCTCGCCTGGCTGG	CTGAAC	AGGATCA	AAATAGCCCCATAAAACGCT	ACAAACAGGGGCCTTGAAGGCAAGATTGGCGAAAAGCTCGCCTGGCTGGCTGAACAGGATCAAAATAGCCCCATAAAACGCT
72	-	801.007	-1.80184	-0.910639	0.00824692	0.441569	-0.114388	-0.0924	-0.180016	0.00414695	GGATACAGTAACAACATTACCGCA	CGATAA	CATTAACGGTAGCGTTT	TATGGG	GCTATTT	TGATCCTGTTCAGCCAGCCA	GGATACAGTAACAACATTACCGCAACGATAACATTAACGGTAGCGTTTTATGGGGCTATTTTGATCCTGTTCAGCCAGCCA
73	+	420.898	-1.40857	-0.0123841	-0.85436	0.477593	-0.214403	0.1168	0.0127952	0.0237507	ACAAACAGGGGCCTTGAAGGCAAG	TTGGCG	AAAAGCTCGCCTGGCTGG	CTGAAC	AGGATCAA	AATAGCCCCATAAAACGCTA	ACAAACAGGGGCCTTGAAGGCAAGATTGGCGAAAAGCTCGCCTGGCTGGCTGAACAGGATCAAAATAGCCCCATAAAACGCTA
73	-	836.867	-1.82861	-0.910639	0.00824692	0.441569	-0.114388	-0.0924	-0.180016	-0.0226197	GGATACAGTAACAACATTACCGCA	CGATAA	CATTAACGGTAGCGTTT	TATGGG	GCTATT	TTGATCCTGTTCAGCCAGCC	GGATACAGTAACAACATTACCGCAACGATAACATTAACGGTAGCGTTTTATGGGGCTATTTTGATCCTGTTCAGCCAGCC
74	+	388.704	-1.35993	-0.0123841	-0.85436	0.477593	-0.214403	0.1168	0.0127952	0.0723831	ACAAACAGGGGCCTTGAAGGCAAG	TTGGCG	AAAAGCTCGCCTGGCTGG	CTGAAC	AGGATCAAA	ATAGCCCCATAAAACGCTAC	ACAAACAGGGGCCTTGAAGGCAAGATTGGCGAAAAGCTCGCCTGGCTGGCTGAACAGGATCAAAATAGCCCCATAAAACGCTAC
74	-	162.29	-0.826121	-0.574226	0.191948	0.349583	0.136824	-0.009	0.0804624	-0.0433544	AGGGATACAGTAACAACATTACCG	AACGAT	AACATTAACGGTAGCG	TTTTAT	GGGGCTAT	TTTGATCCTGTTCAGCCAGC	AGGGATACAGTAACAACATTACCGCAACGATAACATTAACGGTAGCGTTTTATGGGGCTATTTTGATCCTGTTCAGCCAGC
75	+	404.107	-1.38369	-0.0123841	-0.85436	0.477593	-0.214403	0.1168	0.0127952	0.0486324	ACAAACAGGGGCCTTGAAGGCAAG	TTGGCG	AAAAGCTCGCCTGGCTGG	CTGAAC	AGGATCAAAA	TAGCCCCATAAAACGCTACC	ACAAACAGGGGCCTTGAAGGCAAGATTGGCGAAAAGCTCGCCTGGCTGGCTGAACAGGATCAAAATAGCCCCATAAAACGCTACC
75	-	484.071	-1.49403	-0.255185	-0.202811	0.310949	-0.0796496	-0.0924	-0.144194	-0.0723831	CCACAGGGATACAGTAACAACATT	CCGCAA	CGATAACATTAACGGTA	GCGTTT	TATGGGGCTA	TTTTGATCCTGTTCAGCCAG	CCACAGGGATACAGTAACAACATTACCGCAACGATAACATTAACGGTAGCGTTTTATGGGGCTATTTTGATCCTGTTCAGCCAG
76	+	158.423	-0.811385	-0.120301	-0.180481	0.410459	0.0270969	-0.009	-0.03471	0.0539103	AACAGGGGCCTTGAAGGCAAGATT	GCGAAA	AGCTCGCCTGGCTGGC	TGAACA	GGATCAAAAT	AGCCCCATAAAACGCTACCG	AACAGGGGCCTTGAAGGCAAGATTGGCGAAAAGCTCGCCTGGCTGGCTGAACAGGATCAAAATAGCCCCATAAAACGCTACCG
76	-	445.668	-1.44352	-0.255185	-0.202811	0.310949	-0.0796496	-0.0924	-0.144194	-0.0218657	CCACAGGGATACAGTAACAACATT	CCGCAA	CGATAACATTAACGGTA	GCGTTT	TATGGGGCT	ATTTTGATCCTGTTCAGCCA	CCACAGGGATACAGTAACAACATTACCGCAACGATAACATTAACGGTAGCGTTTTATGGGGCTATTTTGATCCTGTTCAGCCA
77	+	122.447	-0.653952	-0.453032	-0.0369869	0.532251	0.110996	-0.009	0.0949575	0.0652202	GGGGCCTTGAAGGCAAGATTGGCG	AAAGCT	CGCCTGGCTGGCTGAA	CAGGAT	CAAAATA	GCCCCATAAAACGCTACCGT	GGGGCCTTGAAGGCAAGATTGGCGAAAAGCTCGCCTGGCTGGCTGAACAGGATCAAAATAGCCCCATAAAACGCTACCGT
77	-	489.476	-1.50082	-0.255185	-0.202811	0.310949	-0.0796496	-0.0924	-0.144194	-0.079169	CCACAGGGATACAGTAACAACATT	CCGCAA	CGATAACATTAACGGTA	GCGTTT	TATGGGGC	TATTTTGATCCTGTTCAGCC	CCACAGGGATACAGTAACAACATTACCGCAACGATAACATTAACGGTAGCGTTTTATGGGGCTATTTTGATCCTGTTCAGCC
78	+	131.854	-0.699191	-0.453032	-0.0369869	0.532251	0.110996	-0.009	0.0949575	0.0199807	GGGGCCTTGAAGGCAAGATTGGCG	AAAGCT	CGCCTGGCTGGCTGAA	CAGGAT	CAAAATAG	CCCCATAAAACGCTACCGTT	GGGGCCTTGAAGGCAAGATTGGCGAAAAGCTCGCCTGGCTGGCTGAACAGGATCAAAATAGCCCCATAAAACGCTACCGTT
78	-	434.27	-1.42768	-0.255185	-0.202811	0.310949	-0.0796496	-0.0924	-0.144194	-0.00603192	CCACAGGGATACAGTAACAACATT	CCGCAA	CGATAACATTAACGGTA	GCGTTT	TATGGGG	CTATTTTGATCCTGTTCAGC	CCACAGGGATACAGTAACAACATTACCGCAACGATAACATTAACGGTAGCGTTTTATGGGGCTATTTTGATCCTGTTCAGC
79	+	125.816	-0.67054	-0.453032	-0.0369869	0.532251	0.110996	-0.009	0.0949575	0.0486324	GGGGCCTTGAAGGCAAGATTGGCG	AAAGCT	CGCCTGGCTGGCTGAA	CAGGAT	CAAAATAGC	CCCATAAAACGCTACCGTTA	GGGGCCTTGAAGGCAAGATTGGCGAAAAGCTCGCCTGGCTGGCTGAACAGGATCAAAATAGCCCCATAAAACGCTACCGTTA
79	-	465.907	-1.47066	-0.255185	-0.202811	0.310949	-0.0796496	-0.0924	-0.144194	-0.0490094	CCACAGGGATACAGTAACAACATT	CCGCAA	CGATAACATTAACGGTA	GCGTTT	TATGGG	GCTATTTTGATCCTGTTCAG	CCACAGGGATACAGTAACAACATTACCGCAACGATAACATTAACGGTAGCGTTTTATGGGGCTATTTTGATCCTGTTCAG
80	+	170.503	-0.856295	-0.140426	-0.44729	0.419932	-0.0561766	0.367	-0.0602029	0.0192268	CTTGAAGGCAAGATTGGCGAAAAG	TCGCCT	GGCTGGCTGAACAGG	ATCAAA	ATAGCC	CCATAAAACGCTACCGTTAA	CTTGAAGGCAAGATTGGCGAAAAGCTCGCCTGGCTGGCTGAACAGGATCAAAATAGCCCCATAAAACGCTACCGTTAA
80	-	267.261	-1.131	-0.80869	-0.0443236	0.421724	0.0718602	-0.009	0.151684	0.0441084	ACCACAGGGATACAGTAACAACAT	ACCGCA	ACGATAACATTAACGG	TAGCGT	TTTATGG	GGCTATTTTGATCCTGTTCA	ACCACAGGGATACAGTAACAACATTACCGCAACGATAACATTAACGGTAGCGTTTTATGGGGCTATTTTGATCCTGTTCA
81	+	167.674	-0.846069	0.0727324	-0.44729	0.419932	0.0270969	-0.009	0.000184861	0.0486324	CTTGAAGGCAAGATTGGCGAAAAG	TCGCCT	GGCTGGCTGAACAGGA	TCAAAA	TAGCCC	CATAAAACGCTACCGTTAAT	CTTGAAGGCAAGATTGGCGAAAAGCTCGCCTGGCTGGCTGAACAGGATCAAAATAGCCCCATAAAACGCTACCGTTAAT
81	-	277.509	-1.15399	-0.80869	-0.0443236	0.421724	0.0718602	-0.009	0.151684	0.0211117	ACCACAGGGATACAGTAACAACAT	ACCGCA	ACGATAACATTAACGG	TAGCGT	TTTATG	GGGCTATTTTGATCCTGTTC	ACCACAGGGATACAGTAACAACATTACCGCAACGATAACATTAACGGTAGCGTTTTATGGGGCTATTTTGATCCTGTTC
82	+	916.417	-1.8841	-1.05874	-0.44729	0.419932	0.110996	-0.0924	0.16588	-0.0241277	CTTGAAGGCAAGATTGGCGAAAAG	TCGCCT	GGCTGGCTGAACAGGAT	CAAAAT	AGCCCC	ATAAAACGCTACCGTTAATG	CTTGAAGGCAAGATTGGCGAAAAGCTCGCCTGGCTGGCTGAACAGGATCAAAATAGCCCCATAAAACGCTACCGTTAATG
82	-	129.723	-0.689231	0.000939493	-0.0210966	0.243868	-0.139301	-0.009	0.11945	0.0742681	GCGACCACAGGGATACAGTAACAA	ATTACC	GCAACGATAACATTAA	CGGTAG	CGTTTTAT	GGGGCTATTTTGATCCTGTT	GCGACCACAGGGATACAGTAACAACATTACCGCAACGATAACATTAACGGTAGCGTTTTATGGGGCTATTTTGATCCTGTT
83	+	803.09	-1.80343	-1.05874	-0.44729	0.419932	0.110996	-0.0924	0.16588	0.0565493	CTTGAAGGCAAGATTGGCGAAAAG	TCGCCT	GGCTGGCTGAACAGGAT	CAAAAT	AGCCCCA	TAAAACGCTACCGTTAATGT	CTTGAAGGCAAGATTGGCGAAAAGCTCGCCTGGCTGGCTGAACAGGATCAAAATAGCCCCATAAAACGCTACCGTTAATGT
83	-	441.905	-1.43833	-0.706368	-0.364068	0.613753	-0.159503	0.1168	0.000184861	0.0192268	AGCCTGCGACCACAGGGATACAGT	ACAACA	TTACCGCAACGATAACAT	TAACGG	TAGCGTTTTA	TGGGGCTATTTTGATCCTGT	AGCCTGCGACCACAGGGATACAGTAACAACATTACCGCAACGATAACATTAACGGTAGCGTTTTATGGGGCTATTTTGATCCTGT
84	+	963.963	-1.91502	-1.05874	-0.44729	0.419932	0.110996	-0.0924	0.16588	-0.0550413	CTTGAAGGCAAGATTGGCGAAAAG	TCGCCT	GGCTGGCTGAACAGGAT	CAAAAT	AGCCCCAT	AAAACGCTACCGTTAATGTT	CTTGAAGGCAAGATTGGCGAAAAGCTCGCCTGGCTGGCTGAACAGGATCAAAATAGCCCCATAAAACGCTACCGTTAATGTT
84	-	403.847	-1.38329	-0.706368	-0.364068	0.613753	-0.159503	0.1168	0.000184861	0.0742681	AGCCTGCGACCACAGGGATACAGT	ACAACA	TTACCGCAACGATAACAT	TAACGG	TAGCGTTTT	ATGGGGCTATTTTGATCCTG	AGCCTGCGACCACAGGGATACAGTAACAACATTACCGCAACGATAACATTAACGGTAGCGTTTTATGGGGCTATTTTGATCCTG
85	+	803.09	-1.80343	-1.05874	-0.44729	0.419932	0.110996	-0.0924	0.16588	0.0565493	CTTGAAGGCAAGATTGGCGAAAAG	TCGCCT	GGCTGGCTGAACAGGAT	CAAAAT	AGCCCCATA	AAACGCTACCGTTAATGTTA	CTTGAAGGCAAGATTGGCGAAAAGCTCGCCTGGCTGGCTGAACAGGATCAAAATAGCCCCATAAAACGCTACCGTTAATGTTA
85	-	441.36	-1.43758	-0.706368	-0.364068	0.613753	-0.159503	0.1168	0.000184861	0.0199807	AGCCTGCGACCACAGGGATACAGT	ACAACA	TTACCGCAACGATAACAT	TAACGG	TAGCGTTT	TATGGGGCTATTTTGATCCT	AGCCTGCGACCACAGGGATACAGTAACAACATTACCGCAACGATAACATTAACGGTAGCGTTTTATGGGGCTATTTTGATCCT
86	+	963.963	-1.91502	-1.05874	-0.44729	0.419932	0.110996	-0.0924	0.16588	-0.0550413	CTTGAAGGCAAGATTGGCGAAAAG	TCGCCT	GGCTGGCTGAACAGGAT	CAAAAT	AGCCCCATAA	AACGCTACCGTTAATGTTAT	CTTGAAGGCAAGATTGGCGAAAAGCTCGCCTGGCTGGCTGAACAGGATCAAAATAGCCCCATAAAACGCTACCGTTAATGTTAT
86	-	527.414	-1.54644	-0.236113	-0.864592	0.430653	-0.139301	0.1168	0.0660146	0.0384535	CACAGCCTGCGACCACAGGGATAC	GTAACA	ACATTACCGCAACGATAA	CATTAA	CGGTAGCGTT	TTATGGGGCTATTTTGATCC	CACAGCCTGCGACCACAGGGATACAGTAACAACATTACCGCAACGATAACATTAACGGTAGCGTTTTATGGGGCTATTTTGATCC
87	+	332.362	-1.26423	-0.186671	-0.44729	0.419932	-0.171094	0.1168	-0.0948519	0.0573033	CTTGAAGGCAAGATTGGCGAAAAG	TCGCCT	GGCTGGCTGAACAGGATC	AAAATA	GCCCCATAAA	ACGCTACCGTTAATGTTATC	CTTGAAGGCAAGATTGGCGAAAAGCTCGCCTGGCTGGCTGAACAGGATCAAAATAGCCCCATAAAACGCTACCGTTAATGTTATC
87	-	557.5	-1.58035	0.0758505	-0.864592	0.430653	-0.171094	-0.0924	-0.0203892	0.0199807	CACAGCCTGCGACCACAGGGATAC	GTAACA	ACATTACCGCAACGATA	ACATTA	ACGGTAGCGT	TTTATGGGGCTATTTTGATC	CACAGCCTGCGACCACAGGGATACAGTAACAACATTACCGCAACGATAACATTAACGGTAGCGTTTTATGGGGCTATTTTGATC
88	+	357.737	-1.3092	-0.179886	-0.283284	0.43665	-0.159503	-0.009	-0.106428	-0.0493864	AAGGCAAGATTGGCGAAAAGCTCG	CTGGCT	GGCTGAACAGGATCAA	AATAGC	CCCATAAAA	CGCTACCGTTAATGTTATCG	AAGGCAAGATTGGCGAAAAGCTCGCCTGGCTGGCTGAACAGGATCAAAATAGCCCCATAAAACGCTACCGTTAATGTTATCG
88	-	759.167	-1.76905	-0.555145	-0.864592	0.430653	0.110996	-0.009	0.0379405	0.0384535	CACAGCCTGCGACCACAGGGATAC	GTAACA	ACATTACCGCAACGAT	AACATT	AACGGTAGCG	TTTTATGGGGCTATTTTGAT	CACAGCCTGCGACCACAGGGATACAGTAACAACATTACCGCAACGATAACATTAACGGTAGCGTTTTATGGGGCTATTTTGAT
89	+	319.55	-1.24021	-0.179886	-0.283284	0.43665	-0.159503	-0.009	-0.106428	0.0196038	AAGGCAAGATTGGCGAAAAGCTCG	CTGGCT	GGCTGAACAGGATCAA	AATAGC	CCCATAAAAC	GCTACCGTTAATGTTATCGT	AAGGCAAGATTGGCGAAAAGCTCGCCTGGCTGGCTGAACAGGATCAAAATAGCCCCATAAAACGCTACCGTTAATGTTATCGT
89	-	1415.59	-2.14986	-1.304	-0.864592	0.430653	0.0718602	0.367	0.0702537	0.0373225	CACAGCCTGCGACCACAGGGATAC	GTAACA	ACATTACCGCAACGA	TAACAT	TAACGGTAGC	GTTTTATGGGGCTATTTTGA	CACAGCCTGCGACCACAGGGATACAGTAACAACATTACCGCAACGATAACATTAACGGTAGCGTTTTATGGGGCTATTTTGA
90	+	445.694	-1.44355	-0.375949	-0.310872	0.456636	-0.139301	-0.009	-0.0448785	-0.0618272	AAGATTGGCGAAAAGCTCGCCTGG	TGGCTG	AACAGGATCAAAATAG	CCCCAT	AAAACG	CTACCGTTAATGTTATCGTT	AAGATTGGCGAAAAGCTCGCCTGGCTGGCTGAACAGGATCAAAATAGCCCCATAAAACGCTACCGTTAATGTTATCGTT
90	-	1456.33	-2.1672	-1.304	-0.864592	0.430653	0.0718602	0.367	0.0702537	0.0199807	CACAGCCTGCGACCACAGGGATAC	GTAACA	ACATTACCGCAACGA	TAACAT	TAACGGTAG	CGTTTTATGGGGCTATTTTG	CACAGCCTGCGACCACAGGGATACAGTAACAACATTACCGCAACGATAACATTAACGGTAGCGTTTTATGGGGCTATTTTG
91	+	400.829	-1.37871	-0.375949	-0.310872	0.456636	-0.139301	-0.009	-0.0448785	0.00301596	AAGATTGGCGAAAAGCTCGCCTGG	TGGCTG	AACAGGATCAAAATAG	CCCCAT	AAAACGC	TACCGTTAATGTTATCGTTG	AAGATTGGCGAAAAGCTCGCCTGGCTGGCTGAACAGGATCAAAATAGCCCCATAAAACGCTACCGTTAATGTTATCGTTG
91	-	1377.69	-2.13327	-1.304	-0.864592	0.430653	0.0718602	0.367	0.0702537	0.0539103	CACAGCCTGCGACCACAGGGATAC	GTAACA	ACATTACCGCAACGA	TAACAT	TAACGGTA	GCGTTTTATGGGGCTATTTT	CACAGCCTGCGACCACAGGGATACAGTAACAACATTACCGCAACGATAACATTAACGGTAGCGTTTTATGGGGCTATTTT
92	+	434.831	-1.42847	-0.375949	-0.310872	0.456636	-0.139301	-0.009	-0.0448785	-0.0467474	AAGATTGGCGAAAAGCTCGCCTGG	TGGCTG	AACAGGATCAAAATAG	CCCCAT	AAAACGCT	ACCGTTAATGTTATCGTTGC	AAGATTGGCGAAAAGCTCGCCTGGCTGGCTGAACAGGATCAAAATAGCCCCATAAAACGCTACCGTTAATGTTATCGTTGC
92	-	1377.69	-2.13327	-1.304	-0.864592	0.430653	0.0718602	0.367	0.0702537	0.0539103	CACAGCCTGCGACCACAGGGATAC	GTAACA	ACATTACCGCAACGA	TAACAT	TAACGGT	AGCGTTTTATGGGGCTATTT	CACAGCCTGCGACCACAGGGATACAGTAACAACATTACCGCAACGATAACATTAACGGTAGCGTTTTATGGGGCTATTT
93	+	396.403	-1.37192	-0.375949	-0.310872	0.456636	-0.139301	-0.009	-0.0448785	0.00980188	AAGATTGGCGAAAAGCTCGCCTGG	TGGCTG	AACAGGATCAAAATAG	CCCCAT	AAAACGCTA	CCGTTAATGTTATCGTTGCG	AAGATTGGCGAAAAGCTCGCCTGGCTGGCTGAACAGGATCAAAATAGCCCCATAAAACGCTACCGTTAATGTTATCGTTGCG
93	-	1415.59	-2.14986	-1.304	-0.864592	0.430653	0.0718602	0.367	0.0702537	0.0373225	CACAGCCTGCGACCACAGGGATAC	GTAACA	ACATTACCGCAACGA	TAACAT	TAACGG	TAGCGTTTTATGGGGCTATT	CACAGCCTGCGACCACAGGGATACAGTAACAACATTACCGCAACGATAACATTAACGGTAGCGTTTTATGGGGCTATT
94	+	554.046	-1.57655	-0.140426	-0.750463	0.513109	0.0248202	-0.009	-0.166884	-0.0893479	TTGGCGAAAAGCTCGCCTGGCTGG	TGAACA	GGATCAAAATAGCCCC	ATAAAA	CGCTAC	CGTTAATGTTATCGTTGCGG	TTGGCGAAAAGCTCGCCTGGCTGGCTGAACAGGATCAAAATAGCCCCATAAAACGCTACCGTTAATGTTATCGTTGCGG
94	-	476.474	-1.48437	-0.49486	-0.626098	0.508854	0.0718602	-0.009	0.0379405	-0.0147028	TGTGGCCACAGCCTGCGACCACAG	GATACA	GTAACAACATTACCGC	AACGAT	AACATTAACG	GTAGCGTTTTATGGGGCTAT	TGTGGCCACAGCCTGCGACCACAGGGATACAGTAACAACATTACCGCAACGATAACATTAACGGTAGCGTTTTATGGGGCTAT
95	+	1513.46	-2.19071	-0.718753	-0.750463	0.513109	0.0248202	-0.0924	-0.180016	-0.0286516	TTGGCGAAAAGCTCGCCTGGCTGG	TGAACA	GGATCAAAATAGCCCCA	TAAAAC	GCTACC	GTTAATGTTATCGTTGCGGT	TTGGCGAAAAGCTCGCCTGGCTGGCTGAACAGGATCAAAATAGCCCCATAAAACGCTACCGTTAATGTTATCGTTGCGGT
95	-	437.593	-1.43234	-0.49486	-0.626098	0.508854	0.0718602	-0.009	0.0379405	0.0373225	TGTGGCCACAGCCTGCGACCACAG	GATACA	GTAACAACATTACCGC	AACGAT	AACATTAAC	GGTAGCGTTTTATGGGGCTA	TGTGGCCACAGCCTGCGACCACAGGGATACAGTAACAACATTACCGCAACGATAACATTAACGGTAGCGTTTTATGGGGCTA
96	+	1705.85	-2.26385	-0.718753	-0.750463	0.513109	0.0248202	-0.0924	-0.180016	-0.101789	TTGGCGAAAAGCTCGCCTGGCTGG	TGAACA	GGATCAAAATAGCCCCA	TAAAAC	GCTACCG	TTAATGTTATCGTTGCGGTA	TTGGCGAAAAGCTCGCCTGGCTGGCTGAACAGGATCAAAATAGCCCCATAAAACGCTACCGTTAATGTTATCGTTGCGGTA
96	-	537.376	-1.55788	-0.49486	-0.626098	0.508854	0.0718602	-0.009	0.0379405	-0.0882169	TGTGGCCACAGCCTGCGACCACAG	GATACA	GTAACAACATTACCGC	AACGAT	AACATTAA	CGGTAGCGTTTTATGGGGCT	TGTGGCCACAGCCTGCGACCACAGGGATACAGTAACAACATTACCGCAACGATAACATTAACGGTAGCGTTTTATGGGGCT
97	+	1468.4	-2.17224	-0.718753	-0.750463	0.513109	0.0248202	-0.0924	-0.180016	-0.0101789	TTGGCGAAAAGCTCGCCTGGCTGG	TGAACA	GGATCAAAATAGCCCCA	TAAAAC	GCTACCGT	TAATGTTATCGTTGCGGTAA	TTGGCGAAAAGCTCGCCTGGCTGGCTGAACAGGATCAAAATAGCCCCATAAAACGCTACCGTTAATGTTATCGTTGCGGTAA
97	-	424.041	-1.41311	-0.49486	-0.626098	0.508854	0.0718602	-0.009	0.0379405	0.0565493	TGTGGCCACAGCCTGCGACCACAG	GATACA	GTAACAACATTACCGC	AACGAT	AACATTA	ACGGTAGCGTTTTATGGGGC	TGTGGCCACAGCCTGCGACCACAGGGATACAGTAACAACATTACCGCAACGATAACATTAACGGTAGCGTTTTATGGGGC
98	+	1578.29	-2.21635	-0.718753	-0.750463	0.513109	0.0248202	-0.0924	-0.180016	-0.0542873	TTGGCGAAAAGCTCGCCTGGCTGG	TGAACA	GGATCAAAATAGCCCCA	TAAAAC	GCTACCGTT	AATGTTATCGTTGCGGTAAT	TTGGCGAAAAGCTCGCCTGGCTGGCTGAACAGGATCAAAATAGCCCCATAAAACGCTACCGTTAATGTTATCGTTGCGGTAAT
98	-	538.039	-1.55863	-0.49486	-0.626098	0.508854	0.0718602	-0.009	0.0379405	-0.0889709	TGTGGCCACAGCCTGCGACCACAG	GATACA	GTAACAACATTACCGC	AACGAT	AACATT	AACGGTAGCGTTTTATGGGG	TGTGGCCACAGCCTGCGACCACAGGGATACAGTAACAACATTACCGCAACGATAACATTAACGGTAGCGTTTTATGGGG
99	+	1513.46	-2.19071	-0.718753	-0.750463	0.513109	0.0248202	-0.0924	-0.180016	-0.0286516	TTGGCGAAAAGCTCGCCTGGCTGG	TGAACA	GGATCAAAATAGCCCCA	TAAAAC	GCTACCGTTA	ATGTTATCGTTGCGGTAATG	TTGGCGAAAAGCTCGCCTGGCTGGCTGAACAGGATCAAAATAGCCCCATAAAACGCTACCGTTAATGTTATCGTTGCGGTAATG
99	-	142.078	-0.74483	-0.187851	-0.626098	0.508854	0.0248202	0.367	0.0702537	0.0565493	TGTGGCCACAGCCTGCGACCACAG	GATACA	GTAACAACATTACCG	CAACGA	TAACAT	TAACGGTAGCGTTTTATGGG	TGTGGCCACAGCCTGCGACCACAGGGATACAGTAACAACATTACCGCAACGATAACATTAACGGTAGCGTTTTATGGG
100	+	227.214	-1.03178	0.275777	-0.750463	0.513109	-0.159503	0.1168	-0.0706539	0.00150798	TTGGCGAAAAGCTCGCCTGGCTGG	TGAACA	GGATCAAAATAGCCCCAT	AAAACG	CTACCGTTAA	TGTTATCGTTGCGGTAATGT	TTGGCGAAAAGCTCGCCTGGCTGGCTGAACAGGATCAAAATAGCCCCATAAAACGCTACCGTTAATGTTATCGTTGCGGTAATGT
100	-	367.665	-1.32593	-0.254232	-0.626098	0.606494	-0.159503	0.1168	0.0379405	-0.0889709	ATGGGAGATGTGGCCACAGCCTGC	ACCACA	GGGATACAGTAACAACAT	TACCGC	AACGATAACA	TTAACGGTAGCGTTTTATGG	ATGGGAGATGTGGCCACAGCCTGCGACCACAGGGATACAGTAACAACATTACCGCAACGATAACATTAACGGTAGCGTTTTATGG
101	+	216.421	-1.00204	-0.283061	0.0720884	0.472278	-0.139301	-0.009	-0.114464	-0.0422235	CGAAAAGCTCGCCTGGCTGGCTGA	CAGGAT	CAAAATAGCCCCATAA	AACGCT	ACCGTTAAT	GTTATCGTTGCGGTAATGTT	CGAAAAGCTCGCCTGGCTGGCTGAACAGGATCAAAATAGCCCCATAAAACGCTACCGTTAATGTTATCGTTGCGGTAATGTT
101	-	275.473	-1.14949	-0.254232	-0.626098	0.606494	-0.159503	0.1168	0.0379405	0.0874629	ATGGGAGATGTGGCCACAGCCTGC	ACCACA	GGGATACAGTAACAACAT	TACCGC	AACGATAAC	ATTAACGGTAGCGTTTTATG	ATGGGAGATGTGGCCACAGCCTGCGACCACAGGGATACAGTAACAACATTACCGCAACGATAACATTAACGGTAGCGTTTTATG
102	+	203.099	-0.963211	-0.283061	0.0720884	0.472278	-0.139301	-0.009	-0.114464	-0.00339296	CGAAAAGCTCGCCTGGCTGGCTGA	CAGGAT	CAAAATAGCCCCATAA	AACGCT	ACCGTTAATG	TTATCGTTGCGGTAATGTTG	CGAAAAGCTCGCCTGGCTGGCTGAACAGGATCAAAATAGCCCCATAAAACGCTACCGTTAATGTTATCGTTGCGGTAATGTTG
102	-	362.039	-1.3165	-0.254232	-0.626098	0.606494	-0.159503	0.1168	0.0379405	-0.079546	ATGGGAGATGTGGCCACAGCCTGC	ACCACA	GGGATACAGTAACAACAT	TACCGC	AACGATAA	CATTAACGGTAGCGTTTTAT	ATGGGAGATGTGGCCACAGCCTGCGACCACAGGGATACAGTAACAACATTACCGCAACGATAACATTAACGGTAGCGTTTTAT
103	+	652.478	-1.67649	-0.925113	-0.191748	0.378417	0.0718602	-0.0924	0.0702537	-0.0294056	AAGCTCGCCTGGCTGGCTGAACAG	ATCAAA	ATAGCCCCATAAAACGC	TACCGT	TAATGT	TATCGTTGCGGTAATGTTGT	AAGCTCGCCTGGCTGGCTGAACAGGATCAAAATAGCCCCATAAAACGCTACCGTTAATGTTATCGTTGCGGTAATGTTGT
103	-	258.994	-1.11179	-0.254232	-0.626098	0.606494	-0.159503	0.1168	0.0379405	0.125162	ATGGGAGATGTGGCCACAGCCTGC	ACCACA	GGGATACAGTAACAACAT	TACCGC	AACGATA	ACATTAACGGTAGCGTTTTA	ATGGGAGATGTGGCCACAGCCTGCGACCACAGGGATACAGTAACAACATTACCGCAACGATAACATTAACGGTAGCGTTTTA
104	+	594.448	-1.61957	-0.925113	-0.191748	0.378417	0.0718602	-0.0924	0.0702537	0.0275207	AAGCTCGCCTGGCTGGCTGAACAG	ATCAAA	ATAGCCCCATAAAACGC	TACCGT	TAATGTT	ATCGTTGCGGTAATGTTGTT	AAGCTCGCCTGGCTGGCTGAACAGGATCAAAATAGCCCCATAAAACGCTACCGTTAATGTTATCGTTGCGGTAATGTTGTT
104	-	351.694	-1.29878	-0.254232	-0.626098	0.606494	-0.159503	0.1168	0.0379405	-0.0618272	ATGGGAGATGTGGCCACAGCCTGC	ACCACA	GGGATACAGTAACAACAT	TACCGC	AACGAT	AACATTAACGGTAGCGTTTT	ATGGGAGATGTGGCCACAGCCTGCGACCACAGGGATACAGTAACAACATTACCGCAACGATAACATTAACGGTAGCGTTTT
105	+	647.267	-1.67159	-0.925113	-0.191748	0.378417	0.0718602	-0.0924	0.0702537	-0.0245047	AAGCTCGCCTGGCTGGCTGAACAG	ATCAAA	ATAGCCCCATAAAACGC	TACCGT	TAATGTTA	TCGTTGCGGTAATGTTGTTA	AAGCTCGCCTGGCTGGCTGAACAGGATCAAAATAGCCCCATAAAACGCTACCGTTAATGTTATCGTTGCGGTAATGTTGTTA
105	-	282.401	-1.16467	-0.555145	-0.200942	0.377826	0.0610364	0.1168	-0.114464	0.108575	ATTAAATGGGAGATGTGGCCACAG	CTGCGA	CCACAGGGATACAGTAAC	AACATT	ACCGCAACGA	TAACATTAACGGTAGCGTTT	ATTAAATGGGAGATGTGGCCACAGCCTGCGACCACAGGGATACAGTAACAACATTACCGCAACGATAACATTAACGGTAGCGTTT
106	+	607.797	-1.63314	-0.925113	-0.191748	0.378417	0.0718602	-0.0924	0.0702537	0.0139488	AAGCTCGCCTGGCTGGCTGAACAG	ATCAAA	ATAGCCCCATAAAACGC	TACCGT	TAATGTTAT	CGTTGCGGTAATGTTGTTAC	AAGCTCGCCTGGCTGGCTGAACAGGATCAAAATAGCCCCATAAAACGCTACCGTTAATGTTATCGTTGCGGTAATGTTGTTAC
106	-	842.705	-1.83285	-0.785479	-0.200942	0.377826	-0.139301	-0.0924	0.0464787	-0.080677	ATTAAATGGGAGATGTGGCCACAG	CTGCGA	CCACAGGGATACAGTAA	CAACAT	TACCGCAACG	ATAACATTAACGGTAGCGTT	ATTAAATGGGAGATGTGGCCACAGCCTGCGACCACAGGGATACAGTAACAACATTACCGCAACGATAACATTAACGGTAGCGTT
107	+	688.45	-1.70929	-0.925113	-0.191748	0.378417	0.0718602	-0.0924	0.0702537	-0.0622042	AAGCTCGCCTGGCTGGCTGAACAG	ATCAAA	ATAGCCCCATAAAACGC	TACCGT	TAATGTTATC	GTTGCGGTAATGTTGTTACT	AAGCTCGCCTGGCTGGCTGAACAGGATCAAAATAGCCCCATAAAACGCTACCGTTAATGTTATCGTTGCGGTAATGTTGTTACT
107	-	619.055	-1.64436	-0.785479	-0.200942	0.377826	-0.139301	-0.0924	0.0464787	0.107821	ATTAAATGGGAGATGTGGCCACAG	CTGCGA	CCACAGGGATACAGTAA	CAACAT	TACCGCAAC	GATAACATTAACGGTAGCGT	ATTAAATGGGAGATGTGGCCACAGCCTGCGACCACAGGGATACAGTAACAACATTACCGCAACGATAACATTAACGGTAGCGT
108	+	212.141	-0.989832	-0.636552	-0.0066658	0.381727	0.122381	-0.0924	0.162714	0.0373225	TCGCCTGGCTGGCTGAACAGGATC	AAATAG	CCCCATAAAACGCTACC	GTTAAT	GTTATCG	TTGCGGTAATGTTGTTACTG	TCGCCTGGCTGGCTGAACAGGATCAAAATAGCCCCATAAAACGCTACCGTTAATGTTATCGTTGCGGTAATGTTGTTACTG
108	-	849.489	-1.83775	-0.785479	-0.200942	0.377826	-0.139301	-0.0924	0.0464787	-0.0855779	ATTAAATGGGAGATGTGGCCACAG	CTGCGA	CCACAGGGATACAGTAA	CAACAT	TACCGCAA	CGATAACATTAACGGTAGCG	ATTAAATGGGAGATGTGGCCACAGCCTGCGACCACAGGGATACAGTAACAACATTACCGCAACGATAACATTAACGGTAGCG
109	+	898.435	-1.87199	-0.999196	-0.343135	0.572236	0.0718602	-0.009	-0.144194	-0.0622042	CCTGGCTGGCTGAACAGGATCAAA	TAGCCC	CATAAAACGCTACCGT	TAATGT	TATCGT	TGCGGTAATGTTGTTACTGT	CCTGGCTGGCTGAACAGGATCAAAATAGCCCCATAAAACGCTACCGTTAATGTTATCGTTGCGGTAATGTTGTTACTGT
109	-	651.173	-1.67527	-0.785479	-0.200942	0.377826	-0.139301	-0.0924	0.0464787	0.076907	ATTAAATGGGAGATGTGGCCACAG	CTGCGA	CCACAGGGATACAGTAA	CAACAT	TACCGCA	ACGATAACATTAACGGTAGC	ATTAAATGGGAGATGTGGCCACAGCCTGCGACCACAGGGATACAGTAACAACATTACCGCAACGATAACATTAACGGTAGC
110	+	763.419	-1.77247	-0.999196	-0.343135	0.572236	0.0718602	-0.009	-0.144194	0.0373225	CCTGGCTGGCTGAACAGGATCAAA	TAGCCC	CATAAAACGCTACCGT	TAATGT	TATCGTT	GCGGTAATGTTGTTACTGTA	CCTGGCTGGCTGAACAGGATCAAAATAGCCCCATAAAACGCTACCGTTAATGTTATCGTTGCGGTAATGTTGTTACTGTA
110	-	825.215	-1.82004	-0.785479	-0.200942	0.377826	-0.139301	-0.0924	0.0464787	-0.0678591	ATTAAATGGGAGATGTGGCCACAG	CTGCGA	CCACAGGGATACAGTAA	CAACAT	TACCGC	AACGATAACATTAACGGTAG	ATTAAATGGGAGATGTGGCCACAGCCTGCGACCACAGGGATACAGTAACAACATTACCGCAACGATAACATTAACGGTAG
111	+	905.668	-1.87689	-0.999196	-0.343135	0.572236	0.0718602	-0.009	-0.144194	-0.0671051	CCTGGCTGGCTGAACAGGATCAAA	TAGCCC	CATAAAACGCTACCGT	TAATGT	TATCGTTG	CGGTAATGTTGTTACTGTAT	CCTGGCTGGCTGAACAGGATCAAAATAGCCCCATAAAACGCTACCGTTAATGTTATCGTTGCGGTAATGTTGTTACTGTAT
111	-	285.445	-1.17123	-0.335521	-0.266755	0.467705	-0.159503	0.1168	-0.0668852	0.0312906	TCGAATTAAATGGGAGATGTGGCC	CAGCCT	GCGACCACAGGGATACAG	TAACAA	CATTACCG	CAACGATAACATTAACGGTA	TCGAATTAAATGGGAGATGTGGCCACAGCCTGCGACCACAGGGATACAGTAACAACATTACCGCAACGATAACATTAACGGTA
112	+	754.059	-1.76493	-0.999196	-0.343135	0.572236	0.0718602	-0.009	-0.144194	0.0448624	CCTGGCTGGCTGAACAGGATCAAA	TAGCCC	CATAAAACGCTACCGT	TAATGT	TATCGTTGC	GGTAATGTTGTTACTGTATC	CCTGGCTGGCTGAACAGGATCAAAATAGCCCCATAAAACGCTACCGTTAATGTTATCGTTGCGGTAATGTTGTTACTGTATC
112	-	326.329	-1.25303	-0.335521	-0.266755	0.467705	-0.159503	0.1168	-0.0668852	-0.0505174	TCGAATTAAATGGGAGATGTGGCC	CAGCCT	GCGACCACAGGGATACAG	TAACAA	CATTACC	GCAACGATAACATTAACGGT	TCGAATTAAATGGGAGATGTGGCCACAGCCTGCGACCACAGGGATACAGTAACAACATTACCGCAACGATAACATTAACGGT
113	+	900.655	-1.8735	-0.999196	-0.343135	0.572236	0.0718602	-0.009	-0.144194	-0.0637122	CCTGGCTGGCTGAACAGGATCAAA	TAGCCC	CATAAAACGCTACCGT	TAATGT	TATCGTTGCG	GTAATGTTGTTACTGTATCC	CCTGGCTGGCTGAACAGGATCAAAATAGCCCCATAAAACGCTACCGTTAATGTTATCGTTGCGGTAATGTTGTTACTGTATCC
113	-	294.205	-1.1897	-0.335521	-0.266755	0.467705	-0.159503	0.1168	-0.0668852	0.0128178	TCGAATTAAATGGGAGATGTGGCC	CAGCCT	GCGACCACAGGGATACAG	TAACAA	CATTAC	CGCAACGATAACATTAACGG	TCGAATTAAATGGGAGATGTGGCCACAGCCTGCGACCACAGGGATACAGTAACAACATTACCGCAACGATAACATTAACGG
114	+	382.976	-1.35086	-0.817373	0.0196485	0.52275	-0.139301	-0.0924	0.11945	-0.00527793	TGGCTGGCTGAACAGGATCAAAAT	GCCCCA	TAAAACGCTACCGTTAA	TGTTAT	CGTTGCGG	TAATGTTGTTACTGTATCCC	TGGCTGGCTGAACAGGATCAAAATAGCCCCATAAAACGCTACCGTTAATGTTATCGTTGCGGTAATGTTGTTACTGTATCCC
114	-	1820.69	-2.30367	-1.29873	-0.374094	0.349604	0.0270969	-0.0924	0.0379405	0.00527793	CTTATCGAATTAAATGGGAGATGT	GCCACA	GCCTGCGACCACAGGGA	TACAGT	AACAACATTA	CCGCAACGATAACATTAACG	CTTATCGAATTAAATGGGAGATGTGGCCACAGCCTGCGACCACAGGGATACAGTAACAACATTACCGCAACGATAACATTAACG
115	+	1470.84	-2.17325	-1.14022	0.0188228	0.340979	-0.214403	-0.0924	-0.0639637	-0.0637122	CTGGCTGAACAGGATCAAAATAGC	CCATAA	AACGCTACCGTTAATGT	TATCGT	TGCGGT	AATGTTGTTACTGTATCCCT	CTGGCTGAACAGGATCAAAATAGCCCCATAAAACGCTACCGTTAATGTTATCGTTGCGGTAATGTTGTTACTGTATCCCT
115	-	1728.75	-2.272	-1.29873	-0.374094	0.349604	0.0270969	-0.0924	0.0379405	0.0369455	CTTATCGAATTAAATGGGAGATGT	GCCACA	GCCTGCGACCACAGGGA	TACAGT	AACAACATT	ACCGCAACGATAACATTAAC	CTTATCGAATTAAATGGGAGATGTGGCCACAGCCTGCGACCACAGGGATACAGTAACAACATTACCGCAACGATAACATTAAC
116	+	1336.72	-2.11482	-1.14022	0.0188228	0.340979	-0.214403	-0.0924	-0.0639637	-0.00527793	CTGGCTGAACAGGATCAAAATAGC	CCATAA	AACGCTACCGTTAATGT	TATCGT	TGCGGTA	ATGTTGTTACTGTATCCCTG	CTGGCTGAACAGGATCAAAATAGCCCCATAAAACGCTACCGTTAATGTTATCGTTGCGGTAATGTTGTTACTGTATCCCTG
116	-	1757.79	-2.28218	-1.29873	-0.374094	0.349604	0.0270969	-0.0924	0.0379405	0.0267667	CTTATCGAATTAAATGGGAGATGT	GCCACA	GCCTGCGACCACAGGGA	TACAGT	AACAACAT	TACCGCAACGATAACATTAA	CTTATCGAATTAAATGGGAGATGTGGCCACAGCCTGCGACCACAGGGATACAGTAACAACATTACCGCAACGATAACATTAA
117	+	1469.02	-2.1725	-1.14022	0.0188228	0.340979	-0.214403	-0.0924	-0.0639637	-0.0629582	CTGGCTGAACAGGATCAAAATAGC	CCATAA	AACGCTACCGTTAATGT	TATCGT	TGCGGTAA	TGTTGTTACTGTATCCCTGT	CTGGCTGAACAGGATCAAAATAGCCCCATAAAACGCTACCGTTAATGTTATCGTTGCGGTAATGTTGTTACTGTATCCCTGT
117	-	1891.67	-2.32704	-1.29873	-0.374094	0.349604	0.0270969	-0.0924	0.0379405	-0.0180958	CTTATCGAATTAAATGGGAGATGT	GCCACA	GCCTGCGACCACAGGGA	TACAGT	AACAACA	TTACCGCAACGATAACATTA	CTTATCGAATTAAATGGGAGATGTGGCCACAGCCTGCGACCACAGGGATACAGTAACAACATTACCGCAACGATAACATTA
118	+	1321.96	-2.10803	-1.14022	0.0188228	0.340979	-0.214403	-0.0924	-0.0639637	0.00150798	CTGGCTGAACAGGATCAAAATAGC	CCATAA	AACGCTACCGTTAATGT	TATCGT	TGCGGTAAT	GTTGTTACTGTATCCCTGTG	CTGGCTGAACAGGATCAAAATAGCCCCATAAAACGCTACCGTTAATGTTATCGTTGCGGTAATGTTGTTACTGTATCCCTGTG
118	-	1755.62	-2.28143	-1.29873	-0.374094	0.349604	0.0270969	-0.0924	0.0379405	0.0275207	CTTATCGAATTAAATGGGAGATGT	GCCACA	GCCTGCGACCACAGGGA	TACAGT	AACAAC	ATTACCGCAACGATAACATT	CTTATCGAATTAAATGGGAGATGTGGCCACAGCCTGCGACCACAGGGATACAGTAACAACATTACCGCAACGATAACATT
119	+	1421.77	-2.15252	-1.14022	0.0188228	0.340979	-0.214403	-0.0924	-0.0639637	-0.0429775	CTGGCTGAACAGGATCAAAATAGC	CCATAA	AACGCTACCGTTAATGT	TATCGT	TGCGGTAATG	TTGTTACTGTATCCCTGTGG	CTGGCTGAACAGGATCAAAATAGCCCCATAAAACGCTACCGTTAATGTTATCGTTGCGGTAATGTTGTTACTGTATCCCTGTGG
119	-	901.039	-1.87376	-0.523682	-0.420576	0.296027	-0.159503	-0.0924	0.0243159	-0.0395845	CTGTGCTTATCGAATTAAATGGGA	ATGTGG	CCACAGCCTGCGACCAC	AGGGAT	ACAGTAACAA	CATTACCGCAACGATAACAT	CTGTGCTTATCGAATTAAATGGGAGATGTGGCCACAGCCTGCGACCACAGGGATACAGTAACAACATTACCGCAACGATAACAT
120	+	224.828	-1.02533	-0.231944	-0.0190089	0.455477	-0.0796496	-0.0924	-0.139409	0.0399615	TGGCTGAACAGGATCAAAATAGCC	CATAAA	ACGCTACCGTTAATGTT	ATCGTT	GCGGTAATGT	TGTTACTGTATCCCTGTGGT	TGGCTGAACAGGATCAAAATAGCCCCATAAAACGCTACCGTTAATGTTATCGTTGCGGTAATGTTGTTACTGTATCCCTGTGGT
120	-	776.093	-1.78253	-0.523682	-0.420576	0.296027	-0.159503	-0.0924	0.0243159	0.0516483	CTGTGCTTATCGAATTAAATGGGA	ATGTGG	CCACAGCCTGCGACCAC	AGGGAT	ACAGTAACA	ACATTACCGCAACGATAACA	CTGTGCTTATCGAATTAAATGGGAGATGTGGCCACAGCCTGCGACCACAGGGATACAGTAACAACATTACCGCAACGATAACA
121	+	157.245	-0.806822	-0.247491	-0.0256869	0.393856	0.0718602	-0.009	-0.00485752	-0.0271437	AACAGGATCAAAATAGCCCCATAA	ACGCTA	CCGTTAATGTTATCGT	TGCGGT	AATGTT	GTTACTGTATCCCTGTGGTC	AACAGGATCAAAATAGCCCCATAAAACGCTACCGTTAATGTTATCGTTGCGGTAATGTTGTTACTGTATCCCTGTGGTC
121	-	901.039	-1.87376	-0.523682	-0.420576	0.296027	-0.159503	-0.0924	0.0243159	-0.0395845	CTGTGCTTATCGAATTAAATGGGA	ATGTGG	CCACAGCCTGCGACCAC	AGGGAT	ACAGTAAC	AACATTACCGCAACGATAAC	CTGTGCTTATCGAATTAAATGGGAGATGTGGCCACAGCCTGCGACCACAGGGATACAGTAACAACATTACCGCAACGATAAC
122	+	140.894	-0.739716	-0.247491	-0.0256869	0.393856	0.0718602	-0.009	-0.00485752	0.0399615	AACAGGATCAAAATAGCCCCATAA	ACGCTA	CCGTTAATGTTATCGT	TGCGGT	AATGTTG	TTACTGTATCCCTGTGGTCG	AACAGGATCAAAATAGCCCCATAAAACGCTACCGTTAATGTTATCGTTGCGGTAATGTTGTTACTGTATCCCTGTGGTCG
122	-	779.932	-1.78554	-0.523682	-0.420576	0.296027	-0.159503	-0.0924	0.0243159	0.0486324	CTGTGCTTATCGAATTAAATGGGA	ATGTGG	CCACAGCCTGCGACCAC	AGGGAT	ACAGTAA	CAACATTACCGCAACGATAA	CTGTGCTTATCGAATTAAATGGGAGATGTGGCCACAGCCTGCGACCACAGGGATACAGTAACAACATTACCGCAACGATAA
123	+	157.245	-0.806822	-0.247491	-0.0256869	0.393856	0.0718602	-0.009	-0.00485752	-0.0271437	AACAGGATCAAAATAGCCCCATAA	ACGCTA	CCGTTAATGTTATCGT	TGCGGT	AATGTTGT	TACTGTATCCCTGTGGTCGC	AACAGGATCAAAATAGCCCCATAAAACGCTACCGTTAATGTTATCGTTGCGGTAATGTTGTTACTGTATCCCTGTGGTCGC
123	-	901.039	-1.87376	-0.523682	-0.420576	0.296027	-0.159503	-0.0924	0.0243159	-0.0395845	CTGTGCTTATCGAATTAAATGGGA	ATGTGG	CCACAGCCTGCGACCAC	AGGGAT	ACAGTA	ACAACATTACCGCAACGATA	CTGTGCTTATCGAATTAAATGGGAGATGTGGCCACAGCCTGCGACCACAGGGATACAGTAACAACATTACCGCAACGATA
124	+	563.131	-1.58649	-0.85686	-0.20885	0.422491	-0.214403	-0.009	0.162714	0.075776	AGGATCAAAATAGCCCCATAAAAC	CTACCG	TTAATGTTATCGTTGC	GGTAAT	GTTGTT	ACTGTATCCCTGTGGTCGCA	AGGATCAAAATAGCCCCATAAAACGCTACCGTTAATGTTATCGTTGCGGTAATGTTGTTACTGTATCCCTGTGGTCGCA
124	-	157.94	-0.809519	-0.183788	-0.302266	0.252175	0.136824	0.1168	0.0804624	0.0486324	CTTATCCTGTGCTTATCGAATTAA	TGGGAG	ATGTGGCCACAGCCTGCG	ACCACA	GGGATACAGT	AACAACATTACCGCAACGAT	CTTATCCTGTGCTTATCGAATTAAATGGGAGATGTGGCCACAGCCTGCGACCACAGGGATACAGTAACAACATTACCGCAACGAT
125	+	609.02	-1.63437	-0.85686	-0.20885	0.422491	-0.214403	-0.009	0.162714	0.0278976	AGGATCAAAATAGCCCCATAAAAC	CTACCG	TTAATGTTATCGTTGC	GGTAAT	GTTGTTA	CTGTATCCCTGTGGTCGCAG	AGGATCAAAATAGCCCCATAAAACGCTACCGTTAATGTTATCGTTGCGGTAATGTTGTTACTGTATCCCTGTGGTCGCAG
125	-	250.454	-1.0913	0.229252	-0.302266	0.252175	-0.214403	-0.0924	0.0127952	-0.0180958	CTTATCCTGTGCTTATCGAATTAA	TGGGAG	ATGTGGCCACAGCCTGC	GACCAC	AGGGATACAG	TAACAACATTACCGCAACGA	CTTATCCTGTGCTTATCGAATTAAATGGGAGATGTGGCCACAGCCTGCGACCACAGGGATACAGTAACAACATTACCGCAACGA
126	+	598.961	-1.62419	-0.85686	-0.20885	0.422491	-0.214403	-0.009	0.162714	0.0380765	AGGATCAAAATAGCCCCATAAAAC	CTACCG	TTAATGTTATCGTTGC	GGTAAT	GTTGTTAC	TGTATCCCTGTGGTCGCAGG	AGGATCAAAATAGCCCCATAAAACGCTACCGTTAATGTTATCGTTGCGGTAATGTTGTTACTGTATCCCTGTGGTCGCAGG
126	-	235.908	-1.05473	0.229252	-0.302266	0.252175	-0.214403	-0.0924	0.0127952	0.0184728	CTTATCCTGTGCTTATCGAATTAA	TGGGAG	ATGTGGCCACAGCCTGC	GACCAC	AGGGATACA	GTAACAACATTACCGCAACG	CTTATCCTGTGCTTATCGAATTAAATGGGAGATGTGGCCACAGCCTGCGACCACAGGGATACAGTAACAACATTACCGCAACG
127	+	587.616	-1.6125	-0.85686	-0.20885	0.422491	-0.214403	-0.009	0.162714	0.0497634	AGGATCAAAATAGCCCCATAAAAC	CTACCG	TTAATGTTATCGTTGC	GGTAAT	GTTGTTACT	GTATCCCTGTGGTCGCAGGC	AGGATCAAAATAGCCCCATAAAACGCTACCGTTAATGTTATCGTTGCGGTAATGTTGTTACTGTATCCCTGTGGTCGCAGGC
127	-	235.617	-1.05398	0.229252	-0.302266	0.252175	-0.214403	-0.0924	0.0127952	0.0192268	CTTATCCTGTGCTTATCGAATTAA	TGGGAG	ATGTGGCCACAGCCTGC	GACCAC	AGGGATAC	AGTAACAACATTACCGCAAC	CTTATCCTGTGCTTATCGAATTAAATGGGAGATGTGGCCACAGCCTGCGACCACAGGGATACAGTAACAACATTACCGCAAC
128	+	622.311	-1.64756	-0.85686	-0.20885	0.422491	-0.214403	-0.009	0.162714	0.0147028	AGGATCAAAATAGCCCCATAAAAC	CTACCG	TTAATGTTATCGTTGC	GGTAAT	GTTGTTACTG	TATCCCTGTGGTCGCAGGCT	AGGATCAAAATAGCCCCATAAAACGCTACCGTTAATGTTATCGTTGCGGTAATGTTGTTACTGTATCCCTGTGGTCGCAGGCT
128	-	254.503	-1.1011	0.229252	-0.302266	0.252175	-0.214403	-0.0924	0.0127952	-0.0278976	CTTATCCTGTGCTTATCGAATTAA	TGGGAG	ATGTGGCCACAGCCTGC	GACCAC	AGGGATA	CAGTAACAACATTACCGCAA	CTTATCCTGTGCTTATCGAATTAAATGGGAGATGTGGCCACAGCCTGCGACCACAGGGATACAGTAACAACATTACCGCAA
129	+	493.074	-1.5053	-0.999196	-0.20885	0.422491	0.0718602	0.1168	-0.0299655	0.079923	AGGATCAAAATAGCCCCATAAAAC	CTACCG	TTAATGTTATCGTTGCGG	TAATGT	TGTTACTGT	ATCCCTGTGGTCGCAGGCTG	AGGATCAAAATAGCCCCATAAAACGCTACCGTTAATGTTATCGTTGCGGTAATGTTGTTACTGTATCCCTGTGGTCGCAGGCTG
129	-	235.617	-1.05398	0.229252	-0.302266	0.252175	-0.214403	-0.0924	0.0127952	0.0192268	CTTATCCTGTGCTTATCGAATTAA	TGGGAG	ATGTGGCCACAGCCTGC	GACCAC	AGGGAT	ACAGTAACAACATTACCGCA	CTTATCCTGTGCTTATCGAATTAAATGGGAGATGTGGCCACAGCCTGCGACCACAGGGATACAGTAACAACATTACCGCA
130	+	568.235	-1.592	-0.999196	-0.20885	0.422491	0.0718602	0.1168	-0.0299655	-0.00678591	AGGATCAAAATAGCCCCATAAAAC	CTACCG	TTAATGTTATCGTTGCGG	TAATGT	TGTTACTGTA	TCCCTGTGGTCGCAGGCTGT	AGGATCAAAATAGCCCCATAAAACGCTACCGTTAATGTTATCGTTGCGGTAATGTTGTTACTGTATCCCTGTGGTCGCAGGCTGT
130	-	192.807	-0.931429	0	-0.425147	0.490378	-0.0561766	0.1168	-0.0710272	-0.0278976	GCATGCTTATCCTGTGCTTATCGA	TTAAAT	GGGAGATGTGGCCACAGC	CTGCGA	CCACAGGGA	TACAGTAACAACATTACCGC	GCATGCTTATCCTGTGCTTATCGAATTAAATGGGAGATGTGGCCACAGCCTGCGACCACAGGGATACAGTAACAACATTACCGC
131	+	341.449	-1.28072	-0.259813	-0.376189	0.316695	-0.139301	-0.009	0.0464787	0.0987727	CAAAATAGCCCCATAAAACGCTAC	GTTAAT	GTTATCGTTGCGGTAA	TGTTGT	TACTGTAT	CCCTGTGGTCGCAGGCTGTG	CAAAATAGCCCCATAAAACGCTACCGTTAATGTTATCGTTGCGGTAATGTTGTTACTGTATCCCTGTGGTCGCAGGCTGTG
131	-	169.695	-0.853391	0	-0.425147	0.490378	-0.0561766	0.1168	-0.0710272	0.0501404	GCATGCTTATCCTGTGCTTATCGA	TTAAAT	GGGAGATGTGGCCACAGC	CTGCGA	CCACAGGG	ATACAGTAACAACATTACCG	GCATGCTTATCCTGTGCTTATCGAATTAAATGGGAGATGTGGCCACAGCCTGCGACCACAGGGATACAGTAACAACATTACCG
132	+	375.013	-1.33802	-0.259813	-0.376189	0.316695	-0.139301	-0.009	0.0464787	0.0414695	CAAAATAGCCCCATAAAACGCTAC	GTTAAT	GTTATCGTTGCGGTAA	TGTTGT	TACTGTATC	CCTGTGGTCGCAGGCTGTGG	CAAAATAGCCCCATAAAACGCTACCGTTAATGTTATCGTTGCGGTAATGTTGTTACTGTATCCCTGTGGTCGCAGGCTGTGG
132	-	256.222	-1.10522	0	-0.177156	0.365418	-0.159503	-0.009	-0.137966	-0.0286516	AGCATGCTTATCCTGTGCTTATCG	ATTAAA	TGGGAGATGTGGCCAC	AGCCTG	CGACCACAGG	GATACAGTAACAACATTACC	AGCATGCTTATCCTGTGCTTATCGAATTAAATGGGAGATGTGGCCACAGCCTGCGACCACAGGGATACAGTAACAACATTACC
133	+	347.244	-1.291	-0.536453	-0.365652	0.384666	-0.0796496	-0.009	0.182967	0.0904789	ATAGCCCCATAAAACGCTACCGTT	ATGTTA	TCGTTGCGGTAATGTT	GTTACT	GTATCC	CTGTGGTCGCAGGCTGTGGC	ATAGCCCCATAAAACGCTACCGTTAATGTTATCGTTGCGGTAATGTTGTTACTGTATCCCTGTGGTCGCAGGCTGTGGC
133	-	198.721	-0.949894	0	-0.177156	0.365418	-0.159503	-0.009	-0.137966	0.12667	AGCATGCTTATCCTGTGCTTATCG	ATTAAA	TGGGAGATGTGGCCAC	AGCCTG	CGACCACAG	GGATACAGTAACAACATTAC	AGCATGCTTATCCTGTGCTTATCGAATTAAATGGGAGATGTGGCCACAGCCTGCGACCACAGGGATACAGTAACAACATTAC
134	+	455.068	-1.45627	-0.167453	-0.365652	0.384666	-0.114388	-0.0924	-0.144194	0.00150798	ATAGCCCCATAAAACGCTACCGTT	ATGTTA	TCGTTGCGGTAATGTTG	TTACTG	TATCCC	TGTGGTCGCAGGCTGTGGCC	ATAGCCCCATAAAACGCTACCGTTAATGTTATCGTTGCGGTAATGTTGTTACTGTATCCCTGTGGTCGCAGGCTGTGGCC
134	-	243.584	-1.0743	0	-0.177156	0.365418	-0.159503	-0.009	-0.137966	0.00226197	AGCATGCTTATCCTGTGCTTATCG	ATTAAA	TGGGAGATGTGGCCAC	AGCCTG	CGACCACA	GGGATACAGTAACAACATTA	AGCATGCTTATCCTGTGCTTATCGAATTAAATGGGAGATGTGGCCACAGCCTGCGACCACAGGGATACAGTAACAACATTA
135	+	791.494	-1.79454	-0.98836	-0.28369	0.389799	-0.214403	-0.009	0.159016	0.11046	AGCCCCATAAAACGCTACCGTTAA	GTTATC	GTTGCGGTAATGTTGT	TACTGT	ATCCCT	GTGGTCGCAGGCTGTGGCCA	AGCCCCATAAAACGCTACCGTTAATGTTATCGTTGCGGTAATGTTGTTACTGTATCCCTGTGGTCGCAGGCTGTGGCCA
135	-	192.448	-0.930291	0	-0.177156	0.365418	-0.159503	-0.009	-0.137966	0.146274	AGCATGCTTATCCTGTGCTTATCG	ATTAAA	TGGGAGATGTGGCCAC	AGCCTG	CGACCAC	AGGGATACAGTAACAACATT	AGCATGCTTATCCTGTGCTTATCGAATTAAATGGGAGATGTGGCCACAGCCTGCGACCACAGGGATACAGTAACAACATT
136	+	974.979	-1.92196	-0.98836	-0.28369	0.389799	-0.214403	-0.009	0.159016	-0.0169648	AGCCCCATAAAACGCTACCGTTAA	GTTATC	GTTGCGGTAATGTTGT	TACTGT	ATCCCTG	TGGTCGCAGGCTGTGGCCAC	AGCCCCATAAAACGCTACCGTTAATGTTATCGTTGCGGTAATGTTGTTACTGTATCCCTGTGGTCGCAGGCTGTGGCCAC
136	-	243.584	-1.0743	0	-0.177156	0.365418	-0.159503	-0.009	-0.137966	0.00226197	AGCATGCTTATCCTGTGCTTATCG	ATTAAA	TGGGAGATGTGGCCAC	AGCCTG	CGACCA	CAGGGATACAGTAACAACAT	AGCATGCTTATCCTGTGCTTATCGAATTAAATGGGAGATGTGGCCACAGCCTGCGACCACAGGGATACAGTAACAACAT
137	+	767.928	-1.77606	-0.98836	-0.28369	0.389799	-0.214403	-0.009	0.159016	0.128932	AGCCCCATAAAACGCTACCGTTAA	GTTATC	GTTGCGGTAATGTTGT	TACTGT	ATCCCTGT	GGTCGCAGGCTGTGGCCACA	AGCCCCATAAAACGCTACCGTTAATGTTATCGTTGCGGTAATGTTGTTACTGTATCCCTGTGGTCGCAGGCTGTGGCCACA
137	-	189.906	-0.922162	0.136519	-0.418634	0.354735	0.0270969	-0.0924	-0.117395	0.146274	ATCGAGCATGCTTATCCTGTGCTT	TCGAAT	TAAATGGGAGATGTGGC	CACAGC	CTGCGACC	ACAGGGATACAGTAACAACA	ATCGAGCATGCTTATCCTGTGCTTATCGAATTAAATGGGAGATGTGGCCACAGCCTGCGACCACAGGGATACAGTAACAACA
138	+	898.184	-1.87182	-0.98836	-0.28369	0.389799	-0.214403	-0.009	0.159016	0.0331756	AGCCCCATAAAACGCTACCGTTAA	GTTATC	GTTGCGGTAATGTTGT	TACTGT	ATCCCTGTG	GTCGCAGGCTGTGGCCACAT	AGCCCCATAAAACGCTACCGTTAATGTTATCGTTGCGGTAATGTTGTTACTGTATCCCTGTGGTCGCAGGCTGTGGCCACAT
138	-	248.661	-1.08691	0.136519	-0.418634	0.354735	0.0270969	-0.0924	-0.117395	-0.0184728	ATCGAGCATGCTTATCCTGTGCTT	TCGAAT	TAAATGGGAGATGTGGC	CACAGC	CTGCGAC	CACAGGGATACAGTAACAAC	ATCGAGCATGCTTATCCTGTGCTTATCGAATTAAATGGGAGATGTGGCCACAGCCTGCGACCACAGGGATACAGTAACAAC
139	+	817.798	-1.81452	-0.98836	-0.28369	0.389799	-0.214403	-0.009	0.159016	0.0904789	AGCCCCATAAAACGCTACCGTTAA	GTTATC	GTTGCGGTAATGTTGT	TACTGT	ATCCCTGTGG	TCGCAGGCTGTGGCCACATC	AGCCCCATAAAACGCTACCGTTAATGTTATCGTTGCGGTAATGTTGTTACTGTATCCCTGTGGTCGCAGGCTGTGGCCACATC
139	-	182.329	-0.897281	0.136519	-0.418634	0.354735	0.0270969	-0.0924	-0.117395	0.171156	ATCGAGCATGCTTATCCTGTGCTT	TCGAAT	TAAATGGGAGATGTGGC	CACAGC	CTGCGA	CCACAGGGATACAGTAACAA	ATCGAGCATGCTTATCCTGTGCTTATCGAATTAAATGGGAGATGTGGCCACAGCCTGCGACCACAGGGATACAGTAACAA
140	+	718.053	-1.73502	-0.850387	-0.28369	0.389799	-0.114388	0.1168	-0.106428	0.0716291	AGCCCCATAAAACGCTACCGTTAA	GTTATC	GTTGCGGTAATGTTGTTA	CTGTAT	CCCTGTGGT	CGCAGGCTGTGGCCACATCT	AGCCCCATAAAACGCTACCGTTAATGTTATCGTTGCGGTAATGTTGTTACTGTATCCCTGTGGTCGCAGGCTGTGGCCACATCT
140	-	213.705	-0.994321	-0.183788	-0.418634	0.354735	-0.0796496	0.367	-0.0948519	0.0192268	ATCGAGCATGCTTATCCTGTGCTT	TCGAAT	TAAATGGGAGATGTG	GCCACA	GCCTGCG	ACCACAGGGATACAGTAACA	ATCGAGCATGCTTATCCTGTGCTTATCGAATTAAATGGGAGATGTGGCCACAGCCTGCGACCACAGGGATACAGTAACA
141	+	729.212	-1.74445	-0.850387	-0.28369	0.389799	-0.114388	0.1168	-0.106428	0.0622042	AGCCCCATAAAACGCTACCGTTAA	GTTATC	GTTGCGGTAATGTTGTTA	CTGTAT	CCCTGTGGTC	GCAGGCTGTGGCCACATCTC	AGCCCCATAAAACGCTACCGTTAATGTTATCGTTGCGGTAATGTTGTTACTGTATCCCTGTGGTCGCAGGCTGTGGCCACATCTC
141	-	172.101	-0.861996	-0.183788	-0.418634	0.354735	-0.0796496	0.367	-0.0948519	0.151552	ATCGAGCATGCTTATCCTGTGCTT	TCGAAT	TAAATGGGAGATGTG	GCCACA	GCCTGC	GACCACAGGGATACAGTAAC	ATCGAGCATGCTTATCCTGTGCTTATCGAATTAAATGGGAGATGTGGCCACAGCCTGCGACCACAGGGATACAGTAAC
142	+	503.242	-1.51777	-0.282018	-0.828325	0.260205	-0.214403	0.367	0.0239006	0.11423	TAAAACGCTACCGTTAATGTTATC	TTGCGG	TAATGTTGTTACTGT	ATCCCT	GTGGTCG	CAGGCTGTGGCCACATCTCC	TAAAACGCTACCGTTAATGTTATCGTTGCGGTAATGTTGTTACTGTATCCCTGTGGTCGCAGGCTGTGGCCACATCTCC
142	-	45.0227	-0.0424741	0.229654	-0.135865	0.481375	-0.214403	0.367	0.16588	0.0222427	GATCGAGCATGCTTATCCTGTGCT	ATCGAA	TTAAATGGGAGATGT	GGCCAC	AGCCTG	CGACCACAGGGATACAGTAA	GATCGAGCATGCTTATCCTGTGCTTATCGAATTAAATGGGAGATGTGGCCACAGCCTGCGACCACAGGGATACAGTAA
143	+	817.935	-1.81462	-0.0711477	-0.828325	0.260205	-0.139301	-0.0924	-0.00942011	0.0241277	TAAAACGCTACCGTTAATGTTATC	TTGCGG	TAATGTTGTTACTGTAT	CCCTGT	GGTCGC	AGGCTGTGGCCACATCTCCC	TAAAACGCTACCGTTAATGTTATCGTTGCGGTAATGTTGTTACTGTATCCCTGTGGTCGCAGGCTGTGGCCACATCTCCC
144	+	681.432	-1.70303	-0.0711477	-0.828325	0.260205	-0.139301	-0.0924	-0.00942011	0.135718	TAAAACGCTACCGTTAATGTTATC	TTGCGG	TAATGTTGTTACTGTAT	CCCTGT	GGTCGCA	GGCTGTGGCCACATCTCCCA	TAAAACGCTACCGTTAATGTTATCGTTGCGGTAATGTTGTTACTGTATCCCTGTGGTCGCAGGCTGTGGCCACATCTCCCA
145	+	834.24	-1.82668	-0.0711477	-0.828325	0.260205	-0.139301	-0.0924	-0.00942011	0.0120638	TAAAACGCTACCGTTAATGTTATC	TTGCGG	TAATGTTGTTACTGTAT	CCCTGT	GGTCGCAG	GCTGTGGCCACATCTCCCAT	TAAAACGCTACCGTTAATGTTATCGTTGCGGTAATGTTGTTACTGTATCCCTGTGGTCGCAGGCTGTGGCCACATCTCCCAT
146	+	764.276	-1.77315	-0.0711477	-0.828325	0.260205	-0.139301	-0.0924	-0.00942011	0.0655972	TAAAACGCTACCGTTAATGTTATC	TTGCGG	TAATGTTGTTACTGTAT	CCCTGT	GGTCGCAGG	CTGTGGCCACATCTCCCATT	TAAAACGCTACCGTTAATGTTATCGTTGCGGTAATGTTGTTACTGTATCCCTGTGGTCGCAGGCTGTGGCCACATCTCCCATT
147	+	847.728	-1.83649	-0.0711477	-0.828325	0.260205	-0.139301	-0.0924	-0.00942011	0.00226197	TAAAACGCTACCGTTAATGTTATC	TTGCGG	TAATGTTGTTACTGTAT	CCCTGT	GGTCGCAGGC	TGTGGCCACATCTCCCATTT	TAAAACGCTACCGTTAATGTTATCGTTGCGGTAATGTTGTTACTGTATCCCTGTGGTCGCAGGCTGTGGCCACATCTCCCATTT
148	+	251.932	-1.0949	-0.236298	-0.185474	0.330738	0.0248202	-0.009	-0.166884	0.105559	ACGCTACCGTTAATGTTATCGTTG	GGTAAT	GTTGTTACTGTATCCC	TGTGGT	CGCAGGCT	GTGGCCACATCTCCCATTTA	ACGCTACCGTTAATGTTATCGTTGCGGTAATGTTGTTACTGTATCCCTGTGGTCGCAGGCTGTGGCCACATCTCCCATTTA
149	+	288.727	-1.17821	-0.236298	-0.185474	0.330738	0.0248202	-0.009	-0.166884	0.0222427	ACGCTACCGTTAATGTTATCGTTG	GGTAAT	GTTGTTACTGTATCCC	TGTGGT	CGCAGGCTG	TGGCCACATCTCCCATTTAA	ACGCTACCGTTAATGTTATCGTTGCGGTAATGTTGTTACTGTATCCCTGTGGTCGCAGGCTGTGGCCACATCTCCCATTTAA
150	+	255.216	-1.10281	-0.236298	-0.185474	0.330738	0.0248202	-0.009	-0.166884	0.0976418	ACGCTACCGTTAATGTTATCGTTG	GGTAAT	GTTGTTACTGTATCCC	TGTGGT	CGCAGGCTGT	GGCCACATCTCCCATTTAAT	ACGCTACCGTTAATGTTATCGTTGCGGTAATGTTGTTACTGTATCCCTGTGGTCGCAGGCTGTGGCCACATCTCCCATTTAAT
151	+	178.083	-0.882876	0.549853	-0.420576	0.415683	-0.214403	-0.0924	-0.180016	0.0173418	TACCGTTAATGTTATCGTTGCGGT	ATGTTG	TTACTGTATCCCTGTGG	TCGCAG	GCTGTG	GCCACATCTCCCATTTAATT	TACCGTTAATGTTATCGTTGCGGTAATGTTGTTACTGTATCCCTGTGGTCGCAGGCTGTGGCCACATCTCCCATTTAATT
152	+	274.226	-1.14672	-0.117977	-0.796197	0.437424	0.0270969	0.367	-0.117395	0.0116869	CGTTAATGTTATCGTTGCGGTAAT	TTGTTA	CTGTATCCCTGTGGT	CGCAGG	CTGTGG	CCACATCTCCCATTTAATTC	CGTTAATGTTATCGTTGCGGTAATGTTGTTACTGTATCCCTGTGGTCGCAGGCTGTGGCCACATCTCCCATTTAATTC
153	+	293.66	-1.18857	-0.117977	-0.796197	0.437424	0.0270969	0.367	-0.117395	-0.0301596	CGTTAATGTTATCGTTGCGGTAAT	TTGTTA	CTGTATCCCTGTGGT	CGCAGG	CTGTGGC	CACATCTCCCATTTAATTCG	CGTTAATGTTATCGTTGCGGTAATGTTGTTACTGTATCCCTGTGGTCGCAGGCTGTGGCCACATCTCCCATTTAATTCG
154	+	449.469	-1.44871	-0.241232	-0.796197	0.437424	0.191352	-0.0924	0.0239006	-0.0131948	CGTTAATGTTATCGTTGCGGTAAT	TTGTTA	CTGTATCCCTGTGGTCG	CAGGCT	GTGGCC	ACATCTCCCATTTAATTCGA	CGTTAATGTTATCGTTGCGGTAATGTTGTTACTGTATCCCTGTGGTCGCAGGCTGTGGCCACATCTCCCATTTAATTCGA
155	+	446.705	-1.44494	-0.241232	-0.796197	0.437424	0.191352	-0.0924	0.0239006	-0.00942488	CGTTAATGTTATCGTTGCGGTAAT	TTGTTA	CTGTATCCCTGTGGTCG	CAGGCT	GTGGCCA	CATCTCCCATTTAATTCGAT	CGTTAATGTTATCGTTGCGGTAATGTTGTTACTGTATCCCTGTGGTCGCAGGCTGTGGCCACATCTCCCATTTAATTCGAT
156	+	467.569	-1.47283	-0.241232	-0.796197	0.437424	0.191352	-0.0924	0.0239006	-0.0373225	CGTTAATGTTATCGTTGCGGTAAT	TTGTTA	CTGTATCCCTGTGGTCG	CAGGCT	GTGGCCAC	ATCTCCCATTTAATTCGATA	CGTTAATGTTATCGTTGCGGTAATGTTGTTACTGTATCCCTGTGGTCGCAGGCTGTGGCCACATCTCCCATTTAATTCGATA
157	+	453.648	-1.45436	-0.241232	-0.796197	0.437424	0.191352	-0.0924	0.0239006	-0.0188498	CGTTAATGTTATCGTTGCGGTAAT	TTGTTA	CTGTATCCCTGTGGTCG	CAGGCT	GTGGCCACA	TCTCCCATTTAATTCGATAA	CGTTAATGTTATCGTTGCGGTAATGTTGTTACTGTATCCCTGTGGTCGCAGGCTGTGGCCACATCTCCCATTTAATTCGATAA
158	+	462.406	-1.46605	-0.241232	-0.796197	0.437424	0.191352	-0.0924	0.0239006	-0.0305366	CGTTAATGTTATCGTTGCGGTAAT	TTGTTA	CTGTATCCCTGTGGTCG	CAGGCT	GTGGCCACAT	CTCCCATTTAATTCGATAAG	CGTTAATGTTATCGTTGCGGTAATGTTGTTACTGTATCCCTGTGGTCGCAGGCTGTGGCCACATCTCCCATTTAATTCGATAAG
159	+	415.369	-1.40048	-0.292827	-0.499745	0.337951	0.136824	-0.0924	0.0121782	-0.0441084	TTAATGTTATCGTTGCGGTAATGT	GTTACT	GTATCCCTGTGGTCGCA	GGCTGT	GGCCACATC	TCCCATTTAATTCGATAAGC	TTAATGTTATCGTTGCGGTAATGTTGTTACTGTATCCCTGTGGTCGCAGGCTGTGGCCACATCTCCCATTTAATTCGATAAGC
160	+	396.835	-1.37259	-0.292827	-0.499745	0.337951	0.136824	-0.0924	0.0121782	-0.0162108	TTAATGTTATCGTTGCGGTAATGT	GTTACT	GTATCCCTGTGGTCGCA	GGCTGT	GGCCACATCT	CCCATTTAATTCGATAAGCA	TTAATGTTATCGTTGCGGTAATGTTGTTACTGTATCCCTGTGGTCGCAGGCTGTGGCCACATCTCCCATTTAATTCGATAAGCA
161	+	201.022	-0.956929	0	-0.169012	0.357539	-0.0561766	-0.009	-0.0710272	-0.0508944	ATGTTATCGTTGCGGTAATGTTGT	ACTGTA	TCCCTGTGGTCGCAGG	CTGTGG	CCACATCTC	CCATTTAATTCGATAAGCAC	ATGTTATCGTTGCGGTAATGTTGTTACTGTATCCCTGTGGTCGCAGGCTGTGGCCACATCTCCCATTTAATTCGATAAGCAC
162	+	197.824	-0.947127	0	-0.169012	0.357539	-0.0561766	-0.009	-0.0710272	-0.0410925	ATGTTATCGTTGCGGTAATGTTGT	ACTGTA	TCCCTGTGGTCGCAGG	CTGTGG	CCACATCTCC	CATTTAATTCGATAAGCACA	ATGTTATCGTTGCGGTAATGTTGTTACTGTATCCCTGTGGTCGCAGGCTGTGGCCACATCTCCCATTTAATTCGATAAGCACA
163	+	431.467	-1.42372	-0.183788	-0.33496	0.384511	-0.0796496	-0.009	-0.165948	-0.07653	ATCGTTGCGGTAATGTTGTTACTG	ATCCCT	GTGGTCGCAGGCTGTG	GCCACA	TCTCCC	ATTTAATTCGATAAGCACAG	ATCGTTGCGGTAATGTTGTTACTGTATCCCTGTGGTCGCAGGCTGTGGCCACATCTCCCATTTAATTCGATAAGCACAG
164	+	591.526	-1.61656	-0.425133	-0.33496	0.384511	-0.214403	-0.0924	0.0249421	-0.00075399	ATCGTTGCGGTAATGTTGTTACTG	ATCCCT	GTGGTCGCAGGCTGTGG	CCACAT	CTCCCA	TTTAATTCGATAAGCACAGG	ATCGTTGCGGTAATGTTGTTACTGTATCCCTGTGGTCGCAGGCTGTGGCCACATCTCCCATTTAATTCGATAAGCACAGG
165	+	651.677	-1.67574	-0.425133	-0.33496	0.384511	-0.214403	-0.0924	0.0249421	-0.0599422	ATCGTTGCGGTAATGTTGTTACTG	ATCCCT	GTGGTCGCAGGCTGTGG	CCACAT	CTCCCAT	TTAATTCGATAAGCACAGGA	ATCGTTGCGGTAATGTTGTTACTGTATCCCTGTGGTCGCAGGCTGTGGCCACATCTCCCATTTAATTCGATAAGCACAGGA
166	+	582.474	-1.60713	-0.425133	-0.33496	0.384511	-0.214403	-0.0924	0.0249421	0.00867089	ATCGTTGCGGTAATGTTGTTACTG	ATCCCT	GTGGTCGCAGGCTGTGG	CCACAT	CTCCCATT	TAATTCGATAAGCACAGGAT	ATCGTTGCGGTAATGTTGTTACTGTATCCCTGTGGTCGCAGGCTGTGGCCACATCTCCCATTTAATTCGATAAGCACAGGAT
167	+	595.553	-1.6207	-0.425133	-0.33496	0.384511	-0.214403	-0.0924	0.0249421	-0.00490094	ATCGTTGCGGTAATGTTGTTACTG	ATCCCT	GTGGTCGCAGGCTGTGG	CCACAT	CTCCCATTT	AATTCGATAAGCACAGGATA	ATCGTTGCGGTAATGTTGTTACTGTATCCCTGTGGTCGCAGGCTGTGGCCACATCTCCCATTTAATTCGATAAGCACAGGATA
168	+	603.318	-1.62862	-0.425133	-0.33496	0.384511	-0.214403	-0.0924	0.0249421	-0.0128178	ATCGTTGCGGTAATGTTGTTACTG	ATCCCT	GTGGTCGCAGGCTGTGG	CCACAT	CTCCCATTTA	ATTCGATAAGCACAGGATAA	ATCGTTGCGGTAATGTTGTTACTGTATCCCTGTGGTCGCAGGCTGTGGCCACATCTCCCATTTAATTCGATAAGCACAGGATAA
169	+	209.517	-0.982227	-0.164508	-0.246297	0.427441	0.0248202	-0.009	-0.0710272	0.0147028	TTGCGGTAATGTTGTTACTGTATC	CTGTGG	TCGCAGGCTGTGGCCA	CATCTC	CCATTTAA	TTCGATAAGCACAGGATAAG	TTGCGGTAATGTTGTTACTGTATCCCTGTGGTCGCAGGCTGTGGCCACATCTCCCATTTAATTCGATAAGCACAGGATAAG
170	+	200.292	-0.954706	-0.164508	-0.246297	0.427441	0.0248202	-0.009	-0.0710272	0.0422235	TTGCGGTAATGTTGTTACTGTATC	CTGTGG	TCGCAGGCTGTGGCCA	CATCTC	CCATTTAAT	TCGATAAGCACAGGATAAGC	TTGCGGTAATGTTGTTACTGTATCCCTGTGGTCGCAGGCTGTGGCCACATCTCCCATTTAATTCGATAAGCACAGGATAAGC
171	+	530.398	-1.54989	-0.572979	-0.202877	0.310542	-0.171094	-0.0924	0.0924138	0.0448624	CGGTAATGTTGTTACTGTATCCCT	TGGTCG	CAGGCTGTGGCCACATC	TCCCAT	TTAATT	CGATAAGCACAGGATAAGCA	CGGTAATGTTGTTACTGTATCCCTGTGGTCGCAGGCTGTGGCCACATCTCCCATTTAATTCGATAAGCACAGGATAAGCA
172	+	538.641	-1.55932	-0.572979	-0.202877	0.310542	-0.171094	-0.0924	0.0924138	0.0354375	CGGTAATGTTGTTACTGTATCCCT	TGGTCG	CAGGCTGTGGCCACATC	TCCCAT	TTAATTC	GATAAGCACAGGATAAGCAT	CGGTAATGTTGTTACTGTATCCCTGTGGTCGCAGGCTGTGGCCACATCTCCCATTTAATTCGATAAGCACAGGATAAGCAT
173	+	514.606	-1.53142	-0.572979	-0.202877	0.310542	-0.171094	-0.0924	0.0924138	0.0633352	CGGTAATGTTGTTACTGTATCCCT	TGGTCG	CAGGCTGTGGCCACATC	TCCCAT	TTAATTCG	ATAAGCACAGGATAAGCATG	CGGTAATGTTGTTACTGTATCCCTGTGGTCGCAGGCTGTGGCCACATCTCCCATTTAATTCGATAAGCACAGGATAAGCATG
174	+	538.641	-1.55932	-0.572979	-0.202877	0.310542	-0.171094	-0.0924	0.0924138	0.0354375	CGGTAATGTTGTTACTGTATCCCT	TGGTCG	CAGGCTGTGGCCACATC	TCCCAT	TTAATTCGA	TAAGCACAGGATAAGCATGC	CGGTAATGTTGTTACTGTATCCCTGTGGTCGCAGGCTGTGGCCACATCTCCCATTTAATTCGATAAGCACAGGATAAGCATGC
175	+	498.977	-1.51257	-0.572979	-0.202877	0.310542	-0.171094	-0.0924	0.0924138	0.082185	CGGTAATGTTGTTACTGTATCCCT	TGGTCG	CAGGCTGTGGCCACATC	TCCCAT	TTAATTCGAT	AAGCACAGGATAAGCATGCT	CGGTAATGTTGTTACTGTATCCCTGTGGTCGCAGGCTGTGGCCACATCTCCCATTTAATTCGATAAGCACAGGATAAGCATGCT
176	+	303.656	-1.20902	-0.594724	0.00855774	0.389983	0.0248202	-0.009	-0.122328	0.0520253	TGTTGTTACTGTATCCCTGTGGTC	CAGGCT	GTGGCCACATCTCCCA	TTTAAT	TCGATA	AGCACAGGATAAGCATGCTC	TGTTGTTACTGTATCCCTGTGGTCGCAGGCTGTGGCCACATCTCCCATTTAATTCGATAAGCACAGGATAAGCATGCTC
177	+	614.313	-1.63966	-0.75142	0.00855774	0.389983	-0.159503	-0.0924	-0.137966	0.0614502	TGTTGTTACTGTATCCCTGTGGTC	CAGGCT	GTGGCCACATCTCCCAT	TTAATT	CGATAA	GCACAGGATAAGCATGCTCG	TGTTGTTACTGTATCCCTGTGGTCGCAGGCTGTGGCCACATCTCCCATTTAATTCGATAAGCACAGGATAAGCATGCTCG
178	+	643.4	-1.66793	-0.75142	0.00855774	0.389983	-0.159503	-0.0924	-0.137966	0.0331756	TGTTGTTACTGTATCCCTGTGGTC	CAGGCT	GTGGCCACATCTCCCAT	TTAATT	CGATAAG	CACAGGATAAGCATGCTCGA	TGTTGTTACTGTATCCCTGTGGTCGCAGGCTGTGGCCACATCTCCCATTTAATTCGATAAGCACAGGATAAGCATGCTCGA
179	+	626.173	-1.65134	-0.75142	0.00855774	0.389983	-0.159503	-0.0924	-0.137966	0.0497634	TGTTGTTACTGTATCCCTGTGGTC	CAGGCT	GTGGCCACATCTCCCAT	TTAATT	CGATAAGC	ACAGGATAAGCATGCTCGAT	TGTTGTTACTGTATCCCTGTGGTCGCAGGCTGTGGCCACATCTCCCATTTAATTCGATAAGCACAGGATAAGCATGCTCGAT
180	+	604.539	-1.62985	-0.75142	0.00855774	0.389983	-0.159503	-0.0924	-0.137966	0.0712521	TGTTGTTACTGTATCCCTGTGGTC	CAGGCT	GTGGCCACATCTCCCAT	TTAATT	CGATAAGCA	CAGGATAAGCATGCTCGATC	TGTTGTTACTGTATCCCTGTGGTCGCAGGCTGTGGCCACATCTCCCATTTAATTCGATAAGCACAGGATAAGCATGCTCGATC
